# Supplementary material for: Revision of the New World genus Enderleiniella Becker, 1912 (Diptera, Chloropidae)
Source: Zookeys. 2019 Oct 30;884:107–34. doi: 10.3897/zookeys.884.36154 (PMC6834756; doi:10.3897/zookeys.884.36154)
Supplement: XML Treatment for Enderleiniella [file zookeys.884.36154-treatment1.xml]

<!DOCTYPE tp:taxon-treatment
  PUBLIC "-//TaxonX//DTD Taxonomic Treatment Publishing DTD v0 20100105//EN" "tax-treatment-NSO.dtd">
<tp:taxon-treatment xmlns:tp="http://www.plazi.org/taxpub"><tp:treatment-meta><kwd-group><label>Taxon classification</label><kwd><named-content xmlns:xlink="http://www.w3.org/1999/xlink" content-type="kingdom">Animalia</named-content></kwd><kwd><named-content xmlns:xlink="http://www.w3.org/1999/xlink" content-type="order">Diptera</named-content></kwd><kwd><named-content xmlns:xlink="http://www.w3.org/1999/xlink" content-type="family">Chloropidae</named-content></kwd></kwd-group><mixed-citation publication-type="journal"><person-group><name><surname>Mlynarek</surname><given-names>Julia J.</given-names></name></person-group><article-title>Revision of the New World genus <italic><tp:taxon-name><tp:taxon-name-part taxon-name-part-type="genus" reg="Enderleiniella">Enderleiniella</tp:taxon-name-part></tp:taxon-name></italic> Becker, 1912 (<tp:taxon-name><tp:taxon-name-part taxon-name-part-type="order">Diptera</tp:taxon-name-part></tp:taxon-name>, <tp:taxon-name><tp:taxon-name-part taxon-name-part-type="family">Chloropidae</tp:taxon-name-part></tp:taxon-name>)</article-title><source>Zookeys</source><day>30</day><month>10</month><year>2019</year><volume>884</volume><fpage>107</fpage><lpage>134</lpage><pub-id pub-id-type="doi">10.3897/zookeys.884.36154</pub-id></mixed-citation></tp:treatment-meta><tp:nomenclature><tp:taxon-name><object-id xmlns:xlink="http://www.w3.org/1999/xlink" content-type="arpha" xlink:type="simple">C9C05D9D-73FC-5369-87E8-091315C6F4CB</object-id>
            <tp:taxon-name-part taxon-name-part-type="genus" reg="Enderleiniella">Enderleiniella</tp:taxon-name-part>
          </tp:taxon-name><tp:taxon-authority>Becker, 1912</tp:taxon-authority><tp:nomenclature-citation-list><tp:nomenclature-citation><tp:taxon-name>
                <tp:taxon-name-part taxon-name-part-type="genus" reg="Enderleiniella">Enderleiniella</tp:taxon-name-part>
              </tp:taxon-name><comment>Becker, 1912: 192. Type species: <tp:taxon-name><tp:taxon-name-part taxon-name-part-type="genus" reg="Tricimba">Tricimba</tp:taxon-name-part> <tp:taxon-name-part taxon-name-part-type="species" reg="longiventris">longiventris</tp:taxon-name-part></tp:taxon-name> Enderlein (original description).</comment></tp:nomenclature-citation><tp:nomenclature-citation><tp:taxon-name>
                <tp:taxon-name-part taxon-name-part-type="genus" reg="Anoscinella">Anoscinella</tp:taxon-name-part>
              </tp:taxon-name><comment>Becker, 1916: 448. Type species: <tp:taxon-name><tp:taxon-name-part taxon-name-part-type="genus" reg="Anoscinella">Anoscinella</tp:taxon-name-part> <tp:taxon-name-part taxon-name-part-type="species" reg="tripunctata">tripunctata</tp:taxon-name-part></tp:taxon-name> Becker (monotypy); <xref ref-type="bibr" rid="B4">Duda 1930</xref>: 70 (synonymy).</comment></tp:nomenclature-citation></tp:nomenclature-citation-list></tp:nomenclature><tp:treatment-sec sec-type="diagnosis" id="SECID0ELBAE"><title>Diagnosis.</title><p>Small to medium <tp:taxon-name><tp:taxon-name-part taxon-name-part-type="subfamily">Oscinellinae</tp:taxon-name-part></tp:taxon-name> with head as wide as or slightly wider than scutum in dorsal view, occiput posteriorly convex in dorsal view, eye usually hairy, gena thin always parallel with ventral portion of eye, scutum elongate, with three parallel lines of shallow incised punctures, wing long and slender, broadest in distal half, with reduced alula and anal angle, legs long and slender, abdomen long and narrow, male genitalia with sternite 6 present, in some species epandrium enlarged and cercus elongate.</p></tp:treatment-sec><tp:treatment-sec sec-type="description" id="SECID0EWBAE"><title>Description.</title><p>(Figs <xref ref-type="fig" rid="F1">1–4</xref>): <tp:taxon-name><tp:taxon-name-part taxon-name-part-type="family">Chloropidae</tp:taxon-name-part></tp:taxon-name>, <tp:taxon-name><tp:taxon-name-part taxon-name-part-type="subfamily">Oscinellinae</tp:taxon-name-part></tp:taxon-name>. <bold><italic>Head.</italic></bold> Frontal triangle glossy or microtomentose, occiput convex; frons with many interfrontal setulae; cephalic setae short, 6–12 reclinate fronto-orbitals with most dorsal seta proclinate; ocellars and postocellars erect, convergent, vertical setae stronger than other cephalic setae, inner vertical setae as long as outer vertical setae, in line with posterior ocelli; ocelli in most species large; eye large, oval, usually densely haired; postgena clearly visible; gena linear, densely pruinose, very pale except for brown ventral margin; vibrissal angle not projecting, vibrissa present but small; face flat, narrow, pruinose, very pale, facial carina short and small; antenna with scape and pedicel short, first flagellomere large, subquadrate; arista sparsely pubescent, aristal setulae usually longer than width of arista at base; proboscis variable from small to geniculate, but never long, palpus short. <bold><italic>Scutum.</italic></bold> Pronotum elongate and visible in dorsal view, sulcus between postpronotum and scutum deep and well defined; scutum usually glossy, rarely pruinose, with three parallel lines of finely incised punctures (treated as grooves by <xref ref-type="bibr" rid="B9">Ismay (1993)</xref>), less distinct in some species, with one anterior and either one (<italic><tp:taxon-name><tp:taxon-name-part taxon-name-part-type="genus" reg="Enderleiniella">Enderleiniella</tp:taxon-name-part> <tp:taxon-name-part taxon-name-part-type="species" reg="flavida">flavida</tp:taxon-name-part></tp:taxon-name></italic>) or two posterior notopleural setae, one longer outer postalar bristle and one weak inner postalar setae, one postsutural dorsocentral bristle, all dark; postpronotal seta and other scutal setae weak; scutal setulae short, weak, evenly arranged in three distinct rows; in certain species scattered setulae present between and outside the three distinct rows; scutellum flattened, trapezoidal or rectangular dorsally, with two small marginal projections, bearing one strong bristle, lateral marginal scutellar setae present; Thoracic pleurites bare. <bold><italic>Wing.</italic></bold> Hyaline (a darkened spot in <italic><tp:taxon-name><tp:taxon-name-part taxon-name-part-type="genus" reg="Enderleiniella">Enderleiniella</tp:taxon-name-part> <tp:taxon-name-part taxon-name-part-type="species" reg="maculata">maculata</tp:taxon-name-part></tp:taxon-name></italic>), long and slender, broadest in distal half, alula and anal angle reduced, cell c normal, second costal sector longer than third; cell r<sub>1</sub> normal and long, R<sub>2+3</sub> and R<sub>4+5</sub> divergent at base, cell br narrow, crossvein r-m near middle of cell dm, crossvein dm-cu fused with M4 in a right angle. <bold><italic>Legs.</italic></bold> Slender without outstanding setae or spurs; femoral organ present as a row or small patch of three or four sensillae, tibial organ long oval, velvety, with single longitudinal row of setulae along midline. <bold><italic>Abdomen.</italic></bold> Narrow, cylindrical; syntergites 1+2 elongate; tergites broad; sternites small and narrow; spiracles 3–5 in abdominal membrane ventral to lateral margins of tergites;</p><fig id="F1" position="float" orientation="portrait"><object-id xmlns:xlink="http://www.w3.org/1999/xlink" content-type="doi" xlink:type="simple">10.3897/zookeys.884.36154.figures1-4</object-id><object-id xmlns:xlink="http://www.w3.org/1999/xlink" content-type="arpha" xlink:type="simple">D282FA14-8024-5F34-8726-6C10550D892F</object-id><label>Figures 1–4.</label><caption><p><bold>1</bold><italic><tp:taxon-name><tp:taxon-name-part taxon-name-part-type="genus" reg="Enderleiniella">Enderleiniella</tp:taxon-name-part> <tp:taxon-name-part taxon-name-part-type="species" reg="longiventris">longiventris</tp:taxon-name-part></tp:taxon-name></italic>, head lateral view. <bold>2</bold><italic><tp:taxon-name><tp:taxon-name-part taxon-name-part-type="genus" reg="Enderleiniella">Enderleiniella</tp:taxon-name-part> <tp:taxon-name-part taxon-name-part-type="species" reg="longiventris">longiventris</tp:taxon-name-part></tp:taxon-name></italic>, scutum and scutellum <bold>3</bold><italic><tp:taxon-name><tp:taxon-name-part taxon-name-part-type="genus" reg="Enderleiniella">Enderleiniella</tp:taxon-name-part> <tp:taxon-name-part taxon-name-part-type="species" reg="flavida">flavida</tp:taxon-name-part></tp:taxon-name></italic>, scutum and scutellum <bold>4</bold><italic><tp:taxon-name><tp:taxon-name-part taxon-name-part-type="genus" reg="Enderleiniella">Enderleiniella</tp:taxon-name-part> <tp:taxon-name-part taxon-name-part-type="species" reg="maculata">maculata</tp:taxon-name-part></tp:taxon-name></italic>, wing. Scale bars: 0.5 mm.</p></caption><graphic xmlns:xlink="http://www.w3.org/1999/xlink" xlink:href="zookeys-884-107-g001.jpg" position="float" orientation="portrait" xlink:type="simple" id="oo_351394.jpg"><uri content-type="original_file" xlink:type="simple">https://binary.pensoft.net/fig/351394</uri></graphic></fig></tp:treatment-sec><tp:treatment-sec sec-type="description" id="SECID0E1FAE"><title>Male specific characters.</title><p>Sternite 6 present; dorsal pregenital sclerite symmetrical, left and right spiracles 6 and 7 within sclerite close to lateral margin; epandrium variable from small and simple to enlarged and inflated. Surstylus simple, straight, elongate; hypandrium open posteriorly; pregonite and postgonite simple, round and elongate; cercus variable from simple and elongate to multiple lobed; subepandrial sclerite usually small.</p></tp:treatment-sec><tp:treatment-sec sec-type="description" id="SECID0E6FAE"><title>Female specific characters.</title><p>Terminalia unmodified, typical of <tp:taxon-name><tp:taxon-name-part taxon-name-part-type="subfamily">Oscinellinae</tp:taxon-name-part></tp:taxon-name>.</p></tp:treatment-sec><tp:treatment-sec sec-type="comments" id="SECID0EKGAE"><title>Comments.</title><p>The type species, <italic><tp:taxon-name><tp:taxon-name-part taxon-name-part-type="genus" reg="Enderleiniella">Enderleiniella</tp:taxon-name-part> <tp:taxon-name-part taxon-name-part-type="species" reg="longiventris">longiventris</tp:taxon-name-part></tp:taxon-name></italic>, is atypical in having a densely pruinose scutum and a long, rectangular scutellum.</p><sec sec-type="Key to described species of Enderleiniella" id="SECID0E2GAE"><title>Key to described species of <italic><tp:taxon-name><tp:taxon-name-part taxon-name-part-type="genus" reg="Enderleiniella">Enderleiniella</tp:taxon-name-part></tp:taxon-name></italic></title><table-wrap content-type="key" position="anchor" orientation="portrait"><table id="TID0EDHAC" rules="all"><tbody><tr><td rowspan="1" colspan="1">1</td><td rowspan="1" colspan="1">Scutellum pale yellow (Fig. <xref ref-type="fig" rid="F4">16</xref>), contrasting strongly with dark scutum; occiput with single strong bristle behind eye; one anterior and one posterior notopleural bristle</td><td rowspan="1" colspan="1">
                      <bold><italic><tp:taxon-name><tp:taxon-name-part taxon-name-part-type="genus" reg="Enderleiniella">E.</tp:taxon-name-part> <tp:taxon-name-part taxon-name-part-type="species" reg="flavida">flavida</tp:taxon-name-part></tp:taxon-name></italic> sp. nov.</bold>
                    </td></tr><tr><td rowspan="1" colspan="1">–</td><td rowspan="1" colspan="1">Scutellum brown or grey, not contrasting strongly with scutum; occiput without outstanding bristle behind eye; one anterior and two posterior notopleural setae</td><td rowspan="1" colspan="1">
                      <bold>2</bold>
                    </td></tr><tr><td rowspan="1" colspan="1">2</td><td rowspan="1" colspan="1">Scutum and frontal triangle densely pollinose (dull) (Figs <xref ref-type="fig" rid="F6">26</xref>, <xref ref-type="fig" rid="F8">33</xref>)</td><td rowspan="1" colspan="1">
                      <bold>3</bold>
                    </td></tr><tr><td rowspan="1" colspan="1">–</td><td rowspan="1" colspan="1">Scutum and frontal triangle glossy or sparsely pollinose (Figs <xref ref-type="fig" rid="F5">21</xref>, <xref ref-type="fig" rid="F13">53</xref>, <xref ref-type="fig" rid="F14">59</xref>)</td><td rowspan="1" colspan="1">
                      <bold>4</bold>
                    </td></tr><tr><td rowspan="1" colspan="1">3</td><td rowspan="1" colspan="1">Wing hyaline; male epandrium expanded, broader and tall than pre-epandrium; large species, body length 2.7–3.6mm</td><td rowspan="1" colspan="1">
                      <bold><italic><tp:taxon-name><tp:taxon-name-part taxon-name-part-type="genus" reg="Enderleiniella">E.</tp:taxon-name-part> <tp:taxon-name-part taxon-name-part-type="species" reg="longiventris">longiventris</tp:taxon-name-part></tp:taxon-name></italic> (Enderlein)</bold>
                    </td></tr><tr><td rowspan="1" colspan="1">–</td><td rowspan="1" colspan="1">Wing with a dark apical spot (Fig. <xref ref-type="fig" rid="F8">33</xref>); male epandrium smaller, not excessively higher than pre-epandrium; smaller species, body length 2.4–2.9mm</td><td rowspan="1" colspan="1">
                      <bold><italic><tp:taxon-name><tp:taxon-name-part taxon-name-part-type="genus" reg="Enderleiniella">E.</tp:taxon-name-part> <tp:taxon-name-part taxon-name-part-type="species" reg="maculata">maculata</tp:taxon-name-part></tp:taxon-name></italic> sp. nov.</bold>
                    </td></tr><tr><td rowspan="1" colspan="1">4</td><td rowspan="1" colspan="1">Occiput with dorsolateral pubescent swelling just behind outer vertical bristle (in males because females currently unknown); mouthparts not geniculate (the only species from Venezuela)</td><td rowspan="1" colspan="1">
                      <bold><italic><tp:taxon-name><tp:taxon-name-part taxon-name-part-type="genus" reg="Enderleiniella">E.</tp:taxon-name-part> <tp:taxon-name-part taxon-name-part-type="species" reg="tumescens">tumescens</tp:taxon-name-part></tp:taxon-name></italic> sp. nov.</bold>
                    </td></tr><tr><td rowspan="1" colspan="1">–</td><td rowspan="1" colspan="1">Occiput not modified, swelling absent; mouthparts geniculate or not (species not known from Venezuela)</td><td rowspan="1" colspan="1">
                      <bold>5</bold>
                    </td></tr><tr><td rowspan="1" colspan="1">5</td><td rowspan="1" colspan="1">Scutum 1.2 times as long as wide; Abdominal tergite 3 with setae arising from enlarged punctate sockets (in males because females currently unknown)</td><td rowspan="1" colspan="1">
                      <bold><italic><tp:taxon-name><tp:taxon-name-part taxon-name-part-type="genus" reg="Enderleiniella">E.</tp:taxon-name-part> <tp:taxon-name-part taxon-name-part-type="species" reg="punctata">punctata</tp:taxon-name-part></tp:taxon-name></italic> sp. nov.</bold>
                    </td></tr><tr><td rowspan="1" colspan="1">–</td><td rowspan="1" colspan="1">Scutum at least 1.5 times as long as wide. Abdominal tergite 3 unmodified</td><td rowspan="1" colspan="1">
                      <bold>6</bold>
                    </td></tr><tr><td rowspan="1" colspan="1">6</td><td rowspan="1" colspan="1">Scutellum rectangular; apical scutellar tubercles long at least 1/5 the length of the scutellum</td><td rowspan="1" colspan="1">
                      <bold><italic><tp:taxon-name><tp:taxon-name-part taxon-name-part-type="genus" reg="Enderleiniella">E.</tp:taxon-name-part> <tp:taxon-name-part taxon-name-part-type="species" reg="maya">maya</tp:taxon-name-part></tp:taxon-name></italic> sp. nov.</bold>
                    </td></tr><tr><td rowspan="1" colspan="1">–</td><td rowspan="1" colspan="1">Scutellum trapezoidal; apical scutellar tubercles short or long at most 1/8 the length of scutellum</td><td rowspan="1" colspan="1">
                      <bold>7</bold>
                    </td></tr><tr><td rowspan="1" colspan="1">7</td><td rowspan="1" colspan="1">Scutum sparsely pollinose</td><td rowspan="1" colspan="1">
                      <bold><italic><tp:taxon-name><tp:taxon-name-part taxon-name-part-type="genus" reg="Enderleiniella">E.</tp:taxon-name-part> <tp:taxon-name-part taxon-name-part-type="species" reg="marshalli">marshalli</tp:taxon-name-part></tp:taxon-name></italic> sp. nov.</bold>
                    </td></tr><tr><td rowspan="1" colspan="1">–</td><td rowspan="1" colspan="1">Scutum polished</td><td rowspan="1" colspan="1">
                      <bold>8</bold>
                    </td></tr><tr><td rowspan="1" colspan="1">8</td><td rowspan="1" colspan="1">Mouthparts geniculate</td><td rowspan="1" colspan="1">
                      <bold>9</bold>
                    </td></tr><tr><td rowspan="1" colspan="1">–</td><td rowspan="1" colspan="1">Mouthparts not geniculate or elongate</td><td rowspan="1" colspan="1">
                      <bold>10</bold>
                    </td></tr><tr><td rowspan="1" colspan="1">9</td><td rowspan="1" colspan="1">Scutellum 0.8 times as wide as long, with distinct tubercles, Male epandrium large, surstylus parallel sided with round tip</td><td rowspan="1" colspan="1">
                      <bold><italic><tp:taxon-name><tp:taxon-name-part taxon-name-part-type="genus" reg="Enderleiniella">E.</tp:taxon-name-part> <tp:taxon-name-part taxon-name-part-type="species" reg="cryptica">cryptica</tp:taxon-name-part></tp:taxon-name></italic> sp. nov.</bold>
                    </td></tr><tr><td rowspan="1" colspan="1">–</td><td rowspan="1" colspan="1">Scutellum 0.6 times as long as wide, with very small tubercles; Male genitalia small, surstylus triangular with pointed tip</td><td rowspan="1" colspan="1">
                      <bold><italic><tp:taxon-name><tp:taxon-name-part taxon-name-part-type="genus" reg="Enderleiniella">E.</tp:taxon-name-part> <tp:taxon-name-part taxon-name-part-type="species" reg="wheeleri">wheeleri</tp:taxon-name-part></tp:taxon-name></italic> sp. nov.</bold>
                    </td></tr><tr><td rowspan="1" colspan="1">10</td><td rowspan="1" colspan="1">Hairs on scutum in well-defined rows between punctate dorsocentral rows (grooves). In male, epandrium very wide compared to high, cerci in lateral view directed posteroventrally</td><td rowspan="1" colspan="1">
                      <bold><italic><tp:taxon-name><tp:taxon-name-part taxon-name-part-type="genus" reg="Enderleiniella">E.</tp:taxon-name-part> <tp:taxon-name-part taxon-name-part-type="species" reg="caerulea">caerulea</tp:taxon-name-part></tp:taxon-name></italic> sp. nov.</bold>
                    </td></tr><tr><td rowspan="1" colspan="1">–</td><td rowspan="1" colspan="1">Hairs on scutum scattered between punctate rows. In male, epandrium square, cerci in lateral view directed ventrally</td><td rowspan="1" colspan="1">
                      <bold><italic><tp:taxon-name><tp:taxon-name-part taxon-name-part-type="genus" reg="Enderleiniella">E.</tp:taxon-name-part> <tp:taxon-name-part taxon-name-part-type="species" reg="tripunctata">tripunctata</tp:taxon-name-part></tp:taxon-name></italic> (Becker)</bold>
                    </td></tr></tbody></table></table-wrap></sec></tp:treatment-sec><tp:treatment-sec><!--Section generated to contain objects referenced in tp:taxon-treatment.--><fig id="F4" position="float" orientation="portrait"><object-id xmlns:xlink="http://www.w3.org/1999/xlink" content-type="doi" xlink:type="simple">10.3897/zookeys.884.36154.figures15-19</object-id><object-id xmlns:xlink="http://www.w3.org/1999/xlink" content-type="arpha" xlink:type="simple">6EF27915-20D4-5E8E-966F-DA8A49A23790</object-id><label>Figures 15–19.</label><caption><p><italic><tp:taxon-name><tp:taxon-name-part taxon-name-part-type="genus" reg="Enderleiniella">Enderleiniella</tp:taxon-name-part> <tp:taxon-name-part taxon-name-part-type="species" reg="flavida">flavida</tp:taxon-name-part></tp:taxon-name></italic>. <bold>15</bold> Lateral habitus <bold>16</bold> dorsal habitus <bold>17</bold> male genitalia (lateral) <bold>18</bold> male genitalia (posterior) <bold>19</bold> geographic distribution.</p></caption><graphic xmlns:xlink="http://www.w3.org/1999/xlink" xlink:href="zookeys-884-107-g004.jpg" position="float" orientation="portrait" xlink:type="simple" id="oo_351397.jpg"><uri content-type="original_file" xlink:type="simple">https://binary.pensoft.net/fig/351397</uri></graphic></fig><fig id="F6" position="float" orientation="portrait"><object-id xmlns:xlink="http://www.w3.org/1999/xlink" content-type="doi" xlink:type="simple">10.3897/zookeys.884.36154.figures23-27</object-id><object-id xmlns:xlink="http://www.w3.org/1999/xlink" content-type="arpha" xlink:type="simple">CABF25C4-A7E8-5B04-9F96-DE216C8EB31A</object-id><label>Figures 23–27.</label><caption><p><italic><tp:taxon-name><tp:taxon-name-part taxon-name-part-type="genus" reg="Enderleiniella">Enderleiniella</tp:taxon-name-part> <tp:taxon-name-part taxon-name-part-type="species" reg="longiventris">longiventris</tp:taxon-name-part></tp:taxon-name></italic>. <bold>23</bold> Male abdomen (lateral) <bold>24</bold> male genitalia (lateral) <bold>25</bold> male genitalia (posterior) <bold>26</bold> male genitalia (ventral) <bold>27</bold> male genitalia (posteroventral). Abbreviations: cer – cercus; hyp – hypandrium; phal – phallus; phap – phallapodeme; pog – postgonite; S<sub>6</sub> – remnant sternite 6; T<sub>7+8</sub> – tergite 7+8.</p></caption><graphic xmlns:xlink="http://www.w3.org/1999/xlink" xlink:href="zookeys-884-107-g006.jpg" position="float" orientation="portrait" xlink:type="simple" id="oo_351399.jpg"><uri content-type="original_file" xlink:type="simple">https://binary.pensoft.net/fig/351399</uri></graphic></fig><fig id="F8" position="float" orientation="portrait"><object-id xmlns:xlink="http://www.w3.org/1999/xlink" content-type="doi" xlink:type="simple">10.3897/zookeys.884.36154.figures31-34</object-id><object-id xmlns:xlink="http://www.w3.org/1999/xlink" content-type="arpha" xlink:type="simple">345B4092-3DB9-57EA-B5EE-7CA0EE6B99DD</object-id><label>Figures 31–34.</label><caption><p><italic><tp:taxon-name><tp:taxon-name-part taxon-name-part-type="genus" reg="Enderleiniella">Enderleiniella</tp:taxon-name-part> <tp:taxon-name-part taxon-name-part-type="species" reg="maculata">maculata</tp:taxon-name-part></tp:taxon-name></italic>. <bold>31</bold> Male genitalia (lateral) <bold>32</bold> male genitalia (posterior) <bold>33</bold> male genitalia (ventral) <bold>34</bold> male genitalia (posteroventral).</p></caption><graphic xmlns:xlink="http://www.w3.org/1999/xlink" xlink:href="zookeys-884-107-g008.jpg" position="float" orientation="portrait" xlink:type="simple" id="oo_351401.jpg"><uri content-type="original_file" xlink:type="simple">https://binary.pensoft.net/fig/351401</uri></graphic></fig><fig id="F5" position="float" orientation="portrait"><object-id xmlns:xlink="http://www.w3.org/1999/xlink" content-type="doi" xlink:type="simple">10.3897/zookeys.884.36154.figures20-22</object-id><object-id xmlns:xlink="http://www.w3.org/1999/xlink" content-type="arpha" xlink:type="simple">6EC8C8FC-C7B4-5C7C-99C5-3D83C32D76DE</object-id><label>Figures 20–22.</label><caption><p><italic><tp:taxon-name><tp:taxon-name-part taxon-name-part-type="genus" reg="Enderleiniella">Enderleiniella</tp:taxon-name-part> <tp:taxon-name-part taxon-name-part-type="species" reg="longiventris">longiventris</tp:taxon-name-part></tp:taxon-name></italic>. <bold>20</bold> Lateral habitus <bold>21</bold> dorsal habitus <bold>22</bold> geographic distribution.</p></caption><graphic xmlns:xlink="http://www.w3.org/1999/xlink" xlink:href="zookeys-884-107-g005.jpg" position="float" orientation="portrait" xlink:type="simple" id="oo_351398.jpg"><uri content-type="original_file" xlink:type="simple">https://binary.pensoft.net/fig/351398</uri></graphic></fig><fig id="F13" position="float" orientation="portrait"><object-id xmlns:xlink="http://www.w3.org/1999/xlink" content-type="doi" xlink:type="simple">10.3897/zookeys.884.36154.figures53-57</object-id><object-id xmlns:xlink="http://www.w3.org/1999/xlink" content-type="arpha" xlink:type="simple">85734A8D-2AFE-5E01-B604-D0E26634B46B</object-id><label>Figures 53–57.</label><caption><p><italic><tp:taxon-name><tp:taxon-name-part taxon-name-part-type="genus" reg="Enderleiniella">Enderleiniella</tp:taxon-name-part> <tp:taxon-name-part taxon-name-part-type="species" reg="tripunctata">tripunctata</tp:taxon-name-part></tp:taxon-name></italic>. <bold>53</bold> Lateral habitus <bold>54</bold> dorsal habitus <bold>55</bold> male genitalia (lateral) <bold>56</bold> male genitalia (posterior) <bold>57</bold> geographic distribution.</p></caption><graphic xmlns:xlink="http://www.w3.org/1999/xlink" xlink:href="zookeys-884-107-g013.jpg" position="float" orientation="portrait" xlink:type="simple" id="oo_351406.jpg"><uri content-type="original_file" xlink:type="simple">https://binary.pensoft.net/fig/351406</uri></graphic></fig><fig id="F14" position="float" orientation="portrait"><object-id xmlns:xlink="http://www.w3.org/1999/xlink" content-type="doi" xlink:type="simple">10.3897/zookeys.884.36154.figures58-63</object-id><object-id xmlns:xlink="http://www.w3.org/1999/xlink" content-type="arpha" xlink:type="simple">8F42EDCD-B769-5962-99C4-D242313F7C5C</object-id><label>Figures 58–63.</label><caption><p><italic><tp:taxon-name><tp:taxon-name-part taxon-name-part-type="genus" reg="Enderleiniella">Enderleiniella</tp:taxon-name-part> <tp:taxon-name-part taxon-name-part-type="species" reg="tumescens">tumescens</tp:taxon-name-part></tp:taxon-name></italic>. <bold>58</bold> Lateral habitus <bold>59</bold> dorsal habitus <bold>60</bold> head (dorsal) <bold>61</bold> male genitalia (lateral) <bold>62</bold> male genitalia (posterior) <bold>63</bold> geographic distribution.</p></caption><graphic xmlns:xlink="http://www.w3.org/1999/xlink" xlink:href="zookeys-884-107-g014.jpg" position="float" orientation="portrait" xlink:type="simple" id="oo_351407.jpg"><uri content-type="original_file" xlink:type="simple">https://binary.pensoft.net/fig/351407</uri></graphic></fig></tp:treatment-sec><ref-list><ref id="B4"><mixed-citation xmlns:xlink="http://www.w3.org/1999/xlink" xlink:type="simple"><person-group><name name-style="western"><surname>Duda</surname><given-names>O</given-names></name></person-group> (<year>1930</year>) Die neotropischen Chloropiden (Dipt.). Folia Zoologica et Hydrobiologica 2: 46–128, v–xix.</mixed-citation></ref><ref id="B9"><mixed-citation xmlns:xlink="http://www.w3.org/1999/xlink" xlink:type="simple"><person-group><name name-style="western"><surname>Ismay</surname><given-names>JW</given-names></name></person-group> (<year>1993</year>) <article-title>Revision of <italic><tp:taxon-name><tp:taxon-name-part taxon-name-part-type="genus">Tricimba</tp:taxon-name-part></tp:taxon-name> Lioy and</italic> Aprometopis Becker (<tp:taxon-name><tp:taxon-name-part taxon-name-part-type="order">Diptera</tp:taxon-name-part></tp:taxon-name>: <tp:taxon-name><tp:taxon-name-part taxon-name-part-type="family">Chloropidae</tp:taxon-name-part></tp:taxon-name>) from Australia and the Papuan region.</article-title><source>Invertebrate Taxonomy</source><volume>7</volume>: <fpage>297</fpage>–<lpage>499</lpage>. <ext-link xlink:type="simple" ext-link-type="doi" xlink:href="10.1071/IT9930297">https://doi.org/10.1071/IT9930297</ext-link></mixed-citation></ref></ref-list></tp:taxon-treatment>
