# Supplementary material for: Revision of the New World genus Enderleiniella Becker, 1912 (Diptera, Chloropidae)
Source: Zookeys. 2019 Oct 30;884:107–34. doi: 10.3897/zookeys.884.36154 (PMC6834756; doi:10.3897/zookeys.884.36154)
Supplement: XML Treatment for Enderleiniella caerulea [file zookeys.884.36154-treatment2.xml]

<!DOCTYPE tp:taxon-treatment
  PUBLIC "-//TaxonX//DTD Taxonomic Treatment Publishing DTD v0 20100105//EN" "tax-treatment-NSO.dtd">
<tp:taxon-treatment xmlns:tp="http://www.plazi.org/taxpub"><tp:treatment-meta><kwd-group><label>Taxon classification</label><kwd><named-content xmlns:xlink="http://www.w3.org/1999/xlink" content-type="kingdom">Animalia</named-content></kwd><kwd><named-content xmlns:xlink="http://www.w3.org/1999/xlink" content-type="order">Diptera</named-content></kwd><kwd><named-content xmlns:xlink="http://www.w3.org/1999/xlink" content-type="family">Chloropidae</named-content></kwd></kwd-group><mixed-citation publication-type="journal"><person-group><name><surname>Mlynarek</surname><given-names>Julia J.</given-names></name></person-group><article-title>Revision of the New World genus <italic><tp:taxon-name><tp:taxon-name-part taxon-name-part-type="genus" reg="Enderleiniella">Enderleiniella</tp:taxon-name-part></tp:taxon-name></italic> Becker, 1912 (<tp:taxon-name><tp:taxon-name-part taxon-name-part-type="order">Diptera</tp:taxon-name-part></tp:taxon-name>, <tp:taxon-name><tp:taxon-name-part taxon-name-part-type="family">Chloropidae</tp:taxon-name-part></tp:taxon-name>)</article-title><source>Zookeys</source><day>30</day><month>10</month><year>2019</year><volume>884</volume><fpage>107</fpage><lpage>134</lpage><pub-id pub-id-type="doi">10.3897/zookeys.884.36154</pub-id></mixed-citation></tp:treatment-meta><tp:nomenclature><tp:taxon-name><object-id xmlns:xlink="http://www.w3.org/1999/xlink" content-type="arpha" xlink:type="simple">03E66A7A-A66E-5209-872D-223791BB46BA</object-id>
            <tp:taxon-name-part taxon-name-part-type="genus" reg="Enderleiniella">Enderleiniella</tp:taxon-name-part>
            <tp:taxon-name-part taxon-name-part-type="species" reg="caerulea">caerulea</tp:taxon-name-part>
            <object-id xmlns:xlink="http://www.w3.org/1999/xlink" content-type="zoobank" xlink:type="simple">http://zoobank.org/0998D876-29F8-4195-AA88-3A04701C6EA5</object-id>
          </tp:taxon-name><tp:taxon-status xmlns:xlink="http://www.w3.org/1999/xlink" xlink:type="simple">sp. nov.</tp:taxon-status><xref ref-type="fig" rid="F2">Figs 5–9</xref></tp:nomenclature><tp:treatment-sec sec-type="diagnosis" id="SECID0ECWAE"><title>Diagnosis.</title><p>Medium <tp:taxon-name><tp:taxon-name-part taxon-name-part-type="subfamily">Oscinellinae</tp:taxon-name-part></tp:taxon-name> with a shiny frontal triangle and thorax. Hairs on scutum placed in well-defined rows between punctate dorsocentral rows (grooves). Scutellum small and trapezoidal with small tubercles. Male postabdomen large and bulbous.</p></tp:treatment-sec><tp:treatment-sec sec-type="description" id="SECID0ENWAE"><title>Description.</title><p>Total length 2.3–2.7 mm. Overall colour black. <bold><italic>Head.</italic></bold> Frontal triangle black, shiny, microtomentose, 0.6–0.7 times length of frons; ocellar tubercle black, shiny, microtomentose; frons brown to black, paler medially; cephalic setae dark, 10–12 fronto-orbital setae well-developed, interfrontal setulae inside margin of frontal triangle and fronto-orbital setulae sparse, eight or nine post-ocellar setulae small; gena yellow, microtomentose, 0.06–0.08 times eye height; face yellow; scape and pedicel yellow, first flagellomere yellow basally and ventrally, black dorsally and distally, first flagellomere round, arista brown, thin at base, pubescence sparse and short; palpus yellow in male, brown in female, proboscis and clypeus brown. <bold><italic>Scutum.</italic></bold> Black, shiny, acrostichal and dorsocentral setae in three punctuate rows, scutum longer than wide; scutellum black, slightly paler than thorax, trapezoidal, 1.4–1.5 times wider than long, microtomentose; apical scutellar setae strong, on small tubercles on dorsal margin of scutellum, lateral scutellar setae much weaker than apical setae but longer and darker than surrounding setae. <bold><italic>Legs.</italic></bold> Yellow, hind femur basally and tibia brown; femoral organ present as a very small patch of three sensillae, tibial organ oval, dark, occupying middle half of hind tibia. Wing hyaline, brown tint dorsally from M1; veins brown; ratio of costal sectors C1: C2: C3: C4 – 1 1.7: 1.25: 0.5; haltere yellow. <bold><italic>Abdomen.</italic></bold> Paler than thorax, sparsely microtomentose; syntergites 1+2 membranous under scutellum, marginally longer than other tergites. <bold><italic>Male postabdomen</italic></bold> (Figs <xref ref-type="fig" rid="F2">7</xref>, <xref ref-type="fig" rid="F2">8</xref>). Epandrium large, bulbous, higher than long in lateral view, much wider than high in posterior view, flattened dorsally, with several setae; surstylus 0.6 times as high as epandrium, triangular with a slight anterior curve along length, with broadly rounded apex, surstylus with three or four anterior setae near base and short setae elsewhere; cercus elongate, straight with a narrow ventral projection, extending postero-ventrally, with sparse setae, three setae at tip of cercus longer than others; distiphallus weakly sclerotised.</p><fig id="F2" position="float" orientation="portrait"><object-id xmlns:xlink="http://www.w3.org/1999/xlink" content-type="doi" xlink:type="simple">10.3897/zookeys.884.36154.figures5-9</object-id><object-id xmlns:xlink="http://www.w3.org/1999/xlink" content-type="arpha" xlink:type="simple">DD5A8686-3D6E-5FDE-B630-EDD10522D583</object-id><label>Figures 5–9.</label><caption><p><italic><tp:taxon-name><tp:taxon-name-part taxon-name-part-type="genus" reg="Enderleiniella">Enderleiniella</tp:taxon-name-part> <tp:taxon-name-part taxon-name-part-type="species" reg="caerulea">caerulea</tp:taxon-name-part></tp:taxon-name></italic>. <bold>5</bold> Lateral habitus <bold>6</bold> dorsal habitus <bold>7</bold> male genitalia (lateral) <bold>8</bold> male genitalia (posterior) <bold>9</bold> geographic distribution. Abbreviations: cer – cercus; epd – epandrium; hyp – hypandrium; phal – phallus; phap – phallapodeme; pog – postgonite.</p></caption><graphic xmlns:xlink="http://www.w3.org/1999/xlink" xlink:href="zookeys-884-107-g002.jpg" position="float" orientation="portrait" xlink:type="simple" id="oo_351395.jpg"><uri content-type="original_file" xlink:type="simple">https://binary.pensoft.net/fig/351395</uri></graphic></fig></tp:treatment-sec><tp:treatment-sec sec-type="type material" id="SECID0EMYAE"><title>Type material.</title><p><bold>Holotype</bold> ♂: BELIZE: Toledo District, Blue Creek (<named-content xmlns:xlink="http://www.w3.org/1999/xlink" content-type="dwc:verbatimCoordinates" xlink:type="simple"><named-content content-type="geo-json" specific-use="{&#34;type&#34;:&#34;Point&#34;,&#34;coordinates&#34;:[-89.050000,16.200000]}" id="NCID0EXYAE" xlink:type="simple">16°12'N, 89°3'W</named-content></named-content>), 23.i.1982, A.T. Finamore, sweeping (<named-content xmlns:xlink="http://www.w3.org/1999/xlink" content-type="dwc:institutional_code" xlink:type="simple">LEM</named-content>). <bold>Paratypes</bold>: same as holotype except 17.i.1982 (1♀, <named-content xmlns:xlink="http://www.w3.org/1999/xlink" content-type="dwc:institutional_code" xlink:type="simple">LEM</named-content>); ECUADOR: Guare Los Rios, vii.1955, Levi-Castillo (1♂, <named-content xmlns:xlink="http://www.w3.org/1999/xlink" content-type="dwc:institutional_code" xlink:type="simple">USNM</named-content>; USNMENT01476001); Manabi Camarones 9.viii.1955, Levi-Castillo (1♂, <named-content xmlns:xlink="http://www.w3.org/1999/xlink" content-type="dwc:institutional_code" xlink:type="simple">USNM</named-content>; USNMENT01476000).</p></tp:treatment-sec><tp:treatment-sec sec-type="etymology" id="SECID0E5ZAE"><title>Etymology.</title><p>The species name is from the Latin <italic>caeruleus</italic> (sky-blue), referring to the type locality.</p></tp:treatment-sec></tp:taxon-treatment>
