# Supplementary material for: Revision of the New World genus Enderleiniella Becker, 1912 (Diptera, Chloropidae)
Source: Zookeys. 2019 Oct 30;884:107–34. doi: 10.3897/zookeys.884.36154 (PMC6834756; doi:10.3897/zookeys.884.36154)
Supplement: XML Treatment for Enderleiniella cryptica [file zookeys.884.36154-treatment3.xml]

<!DOCTYPE tp:taxon-treatment
  PUBLIC "-//TaxonX//DTD Taxonomic Treatment Publishing DTD v0 20100105//EN" "tax-treatment-NSO.dtd">
<tp:taxon-treatment xmlns:tp="http://www.plazi.org/taxpub"><tp:treatment-meta><kwd-group><label>Taxon classification</label><kwd><named-content xmlns:xlink="http://www.w3.org/1999/xlink" content-type="kingdom">Animalia</named-content></kwd><kwd><named-content xmlns:xlink="http://www.w3.org/1999/xlink" content-type="order">Diptera</named-content></kwd><kwd><named-content xmlns:xlink="http://www.w3.org/1999/xlink" content-type="family">Chloropidae</named-content></kwd></kwd-group><mixed-citation publication-type="journal"><person-group><name><surname>Mlynarek</surname><given-names>Julia J.</given-names></name></person-group><article-title>Revision of the New World genus <italic><tp:taxon-name><tp:taxon-name-part taxon-name-part-type="genus" reg="Enderleiniella">Enderleiniella</tp:taxon-name-part></tp:taxon-name></italic> Becker, 1912 (<tp:taxon-name><tp:taxon-name-part taxon-name-part-type="order">Diptera</tp:taxon-name-part></tp:taxon-name>, <tp:taxon-name><tp:taxon-name-part taxon-name-part-type="family">Chloropidae</tp:taxon-name-part></tp:taxon-name>)</article-title><source>Zookeys</source><day>30</day><month>10</month><year>2019</year><volume>884</volume><fpage>107</fpage><lpage>134</lpage><pub-id pub-id-type="doi">10.3897/zookeys.884.36154</pub-id></mixed-citation></tp:treatment-meta><tp:nomenclature><tp:taxon-name><object-id xmlns:xlink="http://www.w3.org/1999/xlink" content-type="arpha" xlink:type="simple">57576EFC-9A24-50E2-B4A1-D930CFE7EB68</object-id>
            <tp:taxon-name-part taxon-name-part-type="genus" reg="Enderleiniella">Enderleiniella</tp:taxon-name-part>
            <tp:taxon-name-part taxon-name-part-type="species" reg="cryptica">cryptica</tp:taxon-name-part>
            <object-id xmlns:xlink="http://www.w3.org/1999/xlink" content-type="zoobank" xlink:type="simple">http://zoobank.org/59B9BAAD-E4BE-42F3-9D19-6D80741455DE</object-id>
          </tp:taxon-name><tp:taxon-status xmlns:xlink="http://www.w3.org/1999/xlink" xlink:type="simple">sp. nov.</tp:taxon-status><xref ref-type="fig" rid="F3">Figs 10–14</xref></tp:nomenclature><tp:treatment-sec sec-type="diagnosis" id="SECID0ES2AE"><title>Diagnosis.</title><p>Medium <tp:taxon-name><tp:taxon-name-part taxon-name-part-type="subfamily">Oscinellinae</tp:taxon-name-part></tp:taxon-name> with a shiny frontal triangle and thorax. Mouthparts geniculate. Scutellum with distinct tubercles. Male postabdomen large with parallel sided surstylus.</p></tp:treatment-sec><tp:treatment-sec sec-type="description" id="SECID0E42AE"><title>Description.</title><p>Total length 2.2–2.5 mm. Overall colour black. <bold><italic>Head.</italic></bold> Frontal triangle black, shiny, microtomentose, 0.6–0.65 times length of frons; ocellar tubercle black, shiny, microtomentose; frons brown to black, paler antero-medially; cephalic setae dark, 11–17 fronto-orbital setae well-developed, interfrontal setulae on margin of frontal triangle and fronto-orbital setulae conspicuous, six or seven post-ocellar setulae small; gena yellow, microtomentose, 0.08–0.1 times eye height; face yellow; scape and pedicel yellow, first flagellomere yellow basally and ventrally, darker dorsally and distally, first flagellomere round, arista brown, thin at base, pubescence sparse and short; palpus and clypeus yellow in males; proboscis brown, geniculate. <bold><italic>Scutum.</italic></bold> Black, shiny, acrostichal and dorsocentral setae in three punctuate rows, scutum longer than wide; scutellum black, trapezoidal, 1.3–1.5 times wider than long, microtomentose; apical scutellar setae strong, on small tubercles on upper margin of scutellum, lateral scutellar setae much weaker than apical setae but longer and darker than surrounding setae. <bold><italic>Legs.</italic></bold> Yellow, hind femur and tibia brown; femoral organ present as row of three or four sensillae, tibial organ oval, dark, occupying middle third of hind tibia. <bold><italic>Wing.</italic></bold> Hyaline; veins brown; ratio of costal sectors C1: C2: C3: C4 – 1: 1.7: 1.1: 0.6; haltere yellow. <bold><italic>Abdomen.</italic></bold> Paler than thorax, sparsely microtomentose; syntergites 1+2 membranous under scutellum, marginally longer than other tergites. <bold><italic>Male postabdomen</italic></bold> (Figs <xref ref-type="fig" rid="F3">12</xref>, <xref ref-type="fig" rid="F3">13</xref>). Epandrium large, bulbous, higher than long in lateral view, wider than high in posterior view, with several setae, rounded dorsally; surstylus 0.6 times as high as epandrium, straight, spoon shaped, surstylus with five anterior setae near base and short setae elsewhere; cercus straight with a narrow ventral projection, extending ventrally, cercus with sparse setae, five setae longer than others; distiphallus weakly sclerotised, straight, projecting posteriorly.</p><fig id="F3" position="float" orientation="portrait"><object-id xmlns:xlink="http://www.w3.org/1999/xlink" content-type="doi" xlink:type="simple">10.3897/zookeys.884.36154.figures10-14</object-id><object-id xmlns:xlink="http://www.w3.org/1999/xlink" content-type="arpha" xlink:type="simple">0EFF1823-912C-5387-9BD3-EDCE2029A391</object-id><label>Figures 10–14.</label><caption><p><italic><tp:taxon-name><tp:taxon-name-part taxon-name-part-type="genus" reg="Enderleiniella">Enderleiniella</tp:taxon-name-part> <tp:taxon-name-part taxon-name-part-type="species" reg="cryptica">cryptica</tp:taxon-name-part></tp:taxon-name></italic>. <bold>10</bold> Lateral habitus <bold>11</bold> dorsal habitus <bold>12</bold> male genitalia (lateral) <bold>13</bold> male genitalia (posterior) <bold>14</bold> geographic distribution.</p></caption><graphic xmlns:xlink="http://www.w3.org/1999/xlink" xlink:href="zookeys-884-107-g003.jpg" position="float" orientation="portrait" xlink:type="simple" id="oo_351396.jpg"><uri content-type="original_file" xlink:type="simple">https://binary.pensoft.net/fig/351396</uri></graphic></fig></tp:treatment-sec><tp:treatment-sec sec-type="Molecular data" id="SECID0E64AE"><title>Molecular data.</title><p>Accession numbers <ext-link xmlns:xlink="http://www.w3.org/1999/xlink" ext-link-type="gen" xlink:href="MK919190" xlink:type="simple">MK919190</ext-link>, <ext-link xmlns:xlink="http://www.w3.org/1999/xlink" ext-link-type="gen" xlink:href="MK919192" xlink:type="simple">MK919192</ext-link>, and <ext-link xmlns:xlink="http://www.w3.org/1999/xlink" ext-link-type="gen" xlink:href="MK919196" xlink:type="simple">MK919196</ext-link>.</p></tp:treatment-sec><tp:treatment-sec sec-type="type material" id="SECID0EU5AE"><title>Type material.</title><p><bold>Holotype</bold> ♂: COSTA RICA: Prov Cartago, Cartago, P.N. Barbilla, Camino a Valle Escondido, Rio Dantas, 400–500m, 17.ix.2001, E. Rojas, F. Umaña, Libre, L_N_218000_594300 #64657 (<named-content xmlns:xlink="http://www.w3.org/1999/xlink" content-type="dwc:institutional_code" xlink:type="simple">INBio</named-content>). <bold>Paratypes</bold>: same as holotype (1♂, 1♀, <named-content xmlns:xlink="http://www.w3.org/1999/xlink" content-type="dwc:institutional_code" xlink:type="simple">INBio</named-content>); Higuito, San Mateo, Pablo Schild Coll (1♂, <named-content xmlns:xlink="http://www.w3.org/1999/xlink" content-type="dwc:institutional_code" xlink:type="simple">USNM</named-content>; USNMENT01476002); Prov Alajuela, C.B. Guanacaste-Rincón de la Vieja, Estac. San Gerardo, Send al Perdido, 600m, 16–18.x.2002. D. Briceño, Red. L.N. 317994 384374 #68995 (1♀, <named-content xmlns:xlink="http://www.w3.org/1999/xlink" content-type="dwc:institutional_code" xlink:type="simple">INBio</named-content>); Prov Cartago, P.N. Barbilla, Send. Principal antes de Río Dantas, 200–300m 16.ix.2000 E Rojas, Red de Barrido, L.N. 217400 596700 #58440 (4♂, 2♀, <named-content xmlns:xlink="http://www.w3.org/1999/xlink" content-type="dwc:institutional_code" xlink:type="simple">INBio</named-content>); Prov Cartago, P.N. Barbilla, Send. Principal Río Dantas, 370m, 8.xii.2002, E. Rojas, Red de Golpe, L.N.217250 596250 #70369 (2♂, <named-content xmlns:xlink="http://www.w3.org/1999/xlink" content-type="dwc:institutional_code" xlink:type="simple">INBio</named-content>); Prov Cartago, R.F. Río Pacuara, Turrialba, P.N. Barbilla, Send. Quebrada, 400m 11.x.2001, E. Rojas, Red de Golpe, L.N. 217500 596893 #63565 (1♀, <named-content xmlns:xlink="http://www.w3.org/1999/xlink" content-type="dwc:institutional_code" xlink:type="simple">INBio</named-content>); Prov. Cartago, R.F. Río Pacuare, P.N. Barbilla, Send. Principal a Río Dantas, 370m 22.ix.2001, E. Rojas. W. Arana, R. Madigal, Golpe, L.N. 217500 596893 #64659 (1♀, <named-content xmlns:xlink="http://www.w3.org/1999/xlink" content-type="dwc:institutional_code" xlink:type="simple">INBio</named-content>); Prov Guanacaste, Nandayure, Cerro Azul 1018m, 5.ii.2003, Y. Cardenas. Red de Golpe, L.N. 214769 397000 #7288 (1♀ <named-content xmlns:xlink="http://www.w3.org/1999/xlink" content-type="dwc:institutional_code" xlink:type="simple">INBio</named-content>); Prov. Límon, P.N. Barbilla, Camino a Valle Escondido, Orilla Río Dantas, 400m, 11.x.2001, E. Rojas, Red de Golpe, L.N. 218800 594300 #64954 (1♂, 2♀, <named-content xmlns:xlink="http://www.w3.org/1999/xlink" content-type="dwc:institutional_code" xlink:type="simple">INBio</named-content>); Prov Límon, P.N. Cahuita, Sector Puerto Vargas, Orilla de la playa, Om, 16–17.i.2003, E Rojas, Red de Golpe, L.N.190500 666200 #72723 (1♂, <named-content xmlns:xlink="http://www.w3.org/1999/xlink" content-type="dwc:institutional_code" xlink:type="simple">INBio</named-content>); Prov Límon, P.N. Cahuita, Sector Puerto Vargas, Orilla de la playa, Om, 15.i.2003 E Rojas, Red de Golpe, L.N.190500 666200 #72722 (1♀, <named-content xmlns:xlink="http://www.w3.org/1999/xlink" content-type="dwc:institutional_code" xlink:type="simple">INBio</named-content>); Prov Límon, PN. Barbilla, Sector Casa Negra, 1.5km NO dela Estación, 300m, 13.xii.2002, E. Rojas, Libre, L.N. 219900 598400 #70494 (1♀, <named-content xmlns:xlink="http://www.w3.org/1999/xlink" content-type="dwc:institutional_code" xlink:type="simple">INBio</named-content>); Prov. Punta, Albergue Cerro de Oro, 200m, 4–14.v.1995, E. Alfaro, L.S. 280450 517500 #5919 (11♂, 8♀, <named-content xmlns:xlink="http://www.w3.org/1999/xlink" content-type="dwc:institutional_code" xlink:type="simple">INBio</named-content>); Prov. Punta, Albergue Cerro de Oro, 200m, 5–12.v.1995, M.A. Zumbado, L.S. 279660 518450 #6028 (1♀, <named-content xmlns:xlink="http://www.w3.org/1999/xlink" content-type="dwc:institutional_code" xlink:type="simple">INBio</named-content>); Prov. Punta, Albergue Cerro de Oro, 200m, 5–9.v.1995, B. Gamboa, L.N. 279650 518450 #4745 (1♂, <named-content xmlns:xlink="http://www.w3.org/1999/xlink" content-type="dwc:institutional_code" xlink:type="simple">INBio</named-content>); Prov. Puntarenas, Golfito. P.N. Corcovado, Salida de la Estac. a Río Rincón, 75m 16.x.2002. K. Caballero. Libre, L.S.281050 516800 #71799 (1♀, <named-content xmlns:xlink="http://www.w3.org/1999/xlink" content-type="dwc:institutional_code" xlink:type="simple">INBio</named-content>); Prov Puntarenas, Est. Agujas, Río Agujas,300m, 19–24.iii.1997. A. Azofeifa, L.S. 276750 526550 #46258 (1♀, <named-content xmlns:xlink="http://www.w3.org/1999/xlink" content-type="dwc:institutional_code" xlink:type="simple">INBio</named-content>); Prov. Puntarenas, Est, Río Bonito, 2.3km al O. del Cerro al Gamba, 110m, 17–21.iii.1997. E. Fletes, L.S. 293900 547075 #45597 (1♂, <named-content xmlns:xlink="http://www.w3.org/1999/xlink" content-type="dwc:institutional_code" xlink:type="simple">INBio</named-content>) Prov. Puntarenas R.F. Golfo Dulce, 24km W Piedras Biancas, 200m, xii.1990. P. Hanson (1♂, <named-content xmlns:xlink="http://www.w3.org/1999/xlink" content-type="dwc:institutional_code" xlink:type="simple">LEM</named-content>); Prov Puntarenas, R. Priv. Karen Mogensen. Send. Quebrada Pérez, 315m, 24.ix.2003. W. Porras, Red de Golpe, L.N. 205300 419750 #75433 (9 ♂, 3♀, <named-content xmlns:xlink="http://www.w3.org/1999/xlink" content-type="dwc:institutional_code" xlink:type="simple">INBio</named-content>); Prov Puntarenas, Lepanto, R. Priv. Karen Mogensen. Send. Quebrada Pérez, 315m, 22–23.xi.2003. D. Briceño, Libre, L.N. 205300_419750#74568 (3♂, 2♀, <named-content xmlns:xlink="http://www.w3.org/1999/xlink" content-type="dwc:institutional_code" xlink:type="simple">INBio</named-content>); Prov Puntarenas, Sendero Tres Ríos, 300m, 9.xii.2003. M.A. Zimbado. W. Porras Vega Libre, L.N. 205164 419993 #74577 (7♂, 3♀, <named-content xmlns:xlink="http://www.w3.org/1999/xlink" content-type="dwc:institutional_code" xlink:type="simple">INBio</named-content>); Prov Puntarenas, R. Priv. Karen Mogensen. Send. El Viejo Nisper, 300–500m, 23.xi.2003. Y. Cardenas, Red con Aguamiel, 205600 420300 #74531 (1♀, <named-content xmlns:xlink="http://www.w3.org/1999/xlink" content-type="dwc:institutional_code" xlink:type="simple">INBio</named-content>); ECUADOR: Rio Mulaute, 15km N.E. Sto. Domingo de Colorados, 2.iii.1973, M. &amp; N. Deyrup (1♂, <named-content xmlns:xlink="http://www.w3.org/1999/xlink" content-type="dwc:institutional_code" xlink:type="simple">USNM</named-content>; USNMENT01476003).</p></tp:treatment-sec><tp:treatment-sec sec-type="etymology" id="SECID0EHFAG"><title>Etymology.</title><p>The species name is from the Latin <italic>crypticus</italic> (hidden), referring to the external similarity of this species to <italic><tp:taxon-name><tp:taxon-name-part taxon-name-part-type="genus" reg="Enderleiniella">E.</tp:taxon-name-part> <tp:taxon-name-part taxon-name-part-type="species" reg="tripunctata">tripunctata</tp:taxon-name-part></tp:taxon-name></italic>.</p></tp:treatment-sec></tp:taxon-treatment>
