# Supplementary material for: Revision of the New World genus Enderleiniella Becker, 1912 (Diptera, Chloropidae)
Source: Zookeys. 2019 Oct 30;884:107–34. doi: 10.3897/zookeys.884.36154 (PMC6834756; doi:10.3897/zookeys.884.36154)
Supplement: XML Treatment for Enderleiniella flavida [file zookeys.884.36154-treatment4.xml]

<!DOCTYPE tp:taxon-treatment
  PUBLIC "-//TaxonX//DTD Taxonomic Treatment Publishing DTD v0 20100105//EN" "tax-treatment-NSO.dtd">
<tp:taxon-treatment xmlns:tp="http://www.plazi.org/taxpub"><tp:treatment-meta><kwd-group><label>Taxon classification</label><kwd><named-content xmlns:xlink="http://www.w3.org/1999/xlink" content-type="kingdom">Animalia</named-content></kwd><kwd><named-content xmlns:xlink="http://www.w3.org/1999/xlink" content-type="order">Diptera</named-content></kwd><kwd><named-content xmlns:xlink="http://www.w3.org/1999/xlink" content-type="family">Chloropidae</named-content></kwd></kwd-group><mixed-citation publication-type="journal"><person-group><name><surname>Mlynarek</surname><given-names>Julia J.</given-names></name></person-group><article-title>Revision of the New World genus <italic><tp:taxon-name><tp:taxon-name-part taxon-name-part-type="genus" reg="Enderleiniella">Enderleiniella</tp:taxon-name-part></tp:taxon-name></italic> Becker, 1912 (<tp:taxon-name><tp:taxon-name-part taxon-name-part-type="order">Diptera</tp:taxon-name-part></tp:taxon-name>, <tp:taxon-name><tp:taxon-name-part taxon-name-part-type="family">Chloropidae</tp:taxon-name-part></tp:taxon-name>)</article-title><source>Zookeys</source><day>30</day><month>10</month><year>2019</year><volume>884</volume><fpage>107</fpage><lpage>134</lpage><pub-id pub-id-type="doi">10.3897/zookeys.884.36154</pub-id></mixed-citation></tp:treatment-meta><tp:nomenclature><tp:taxon-name><object-id xmlns:xlink="http://www.w3.org/1999/xlink" content-type="arpha" xlink:type="simple">F7CD226E-9B97-50A4-99CD-CED11CC101EE</object-id>
            <tp:taxon-name-part taxon-name-part-type="genus" reg="Enderleiniella">Enderleiniella</tp:taxon-name-part>
            <tp:taxon-name-part taxon-name-part-type="species" reg="flavida">flavida</tp:taxon-name-part>
            <object-id xmlns:xlink="http://www.w3.org/1999/xlink" content-type="zoobank" xlink:type="simple">http://zoobank.org/41D4A122-BC45-4255-9EA7-F42537546EAD</object-id>
          </tp:taxon-name><tp:taxon-status xmlns:xlink="http://www.w3.org/1999/xlink" xlink:type="simple">sp. nov.</tp:taxon-status><xref ref-type="fig" rid="F1">Figs 3</xref><xref ref-type="fig" rid="F4">, 15–19</xref></tp:nomenclature><tp:treatment-sec sec-type="diagnosis" id="SECID0EKHAG"><title>Diagnosis.</title><p>Medium <tp:taxon-name><tp:taxon-name-part taxon-name-part-type="subfamily">Oscinellinae</tp:taxon-name-part></tp:taxon-name> with a shiny frontal triangle and thorax. occiput with single strong bristle behind eye; one anterior and one posterior notopleural bristle Scutellum pale yellow, contrasting in colour with the dark scutum.</p></tp:treatment-sec><tp:treatment-sec sec-type="description" id="SECID0EVHAG"><title>Description.</title><p>Total length 2.2–2.5 mm. Overall colour black. <bold><italic>Head.</italic></bold> Frontal triangle black, shiny, 0.6–0.75 times length of frons; ocellar tubercle black, shiny; frons brown to black, paler antero-medially; cephalic setae pale, 7–10 fronto-orbital setae well-developed, interfrontal setulae on margin of frontal triangle and fronto-orbital setulae sparse and small, 4–6 post-ocellar setulae small; gena yellow, microtomentose, 0.08–0.1 times eye height; eye bare; occiput with a strong and stout seta projecting from a short tubercle just dorsal to posterior midpoint of eye; face yellow; scape, pedicel and first flagellomere yellow, first flagellomere round, arista brown, thin at base, pubescence sparse and short; palpus, clypeus and proboscis yellow; proboscis geniculate. <bold><italic>Scutum.</italic></bold> Black, shiny, acrostichal and dorsocentral setae in three punctuate rows, notopleural bristle one anterior and one posterior relatively thick and long; outer postalar setae very short, gold, cryptic and fine; dorsocentral setae weak, scutum as long as wide; scutellum yellow, trapezoidal, 1.4–1.6 times wider than long, microtomentose; apical scutellar setae strong, on small tubercles on upper margin of scutellum, lateral scutellar setae as strong as apical setae (Fig. <xref ref-type="fig" rid="F1">3</xref>). <bold><italic>Legs.</italic></bold> Yellow; femoral organ small row of two or three tubercles, tibial organ oval, pale, occupying middle third of hind tibia. <bold><italic>Wing.</italic></bold> Hyaline; veins brown; ratio of costal sectors C1: C2: C3: C4 – 1: 2.1: 1.4: 0.6; haltere yellow. <bold><italic>Abdomen.</italic></bold> paler than thorax, sparsely microtomentose; syntergites 1+2 membranous under scutellum, marginally longer than other tergites. <bold><italic>Male postabdomen</italic></bold> (Figs <xref ref-type="fig" rid="F4">17</xref>, <xref ref-type="fig" rid="F4">18</xref>). Epandrium small, higher than long in lateral view, wider than high in posterior view, with several setae; surstylus 0.7 times as high as epandrium, with a slight curve at the base, parallel-sided, apex rounded, surstylus with short setae; cercus broad with three narrow ventral projection, extending ventrally laterally, cercus separated by very narrow anal membrane posteriorly, cercus with sparse setae, one setae longer than others; distiphallus weakly sclerotised.</p><fig id="F4" position="float" orientation="portrait"><object-id xmlns:xlink="http://www.w3.org/1999/xlink" content-type="doi" xlink:type="simple">10.3897/zookeys.884.36154.figures15-19</object-id><object-id xmlns:xlink="http://www.w3.org/1999/xlink" content-type="arpha" xlink:type="simple">6EF27915-20D4-5E8E-966F-DA8A49A23790</object-id><label>Figures 15–19.</label><caption><p><italic><tp:taxon-name><tp:taxon-name-part taxon-name-part-type="genus" reg="Enderleiniella">Enderleiniella</tp:taxon-name-part> <tp:taxon-name-part taxon-name-part-type="species" reg="flavida">flavida</tp:taxon-name-part></tp:taxon-name></italic>. <bold>15</bold> Lateral habitus <bold>16</bold> dorsal habitus <bold>17</bold> male genitalia (lateral) <bold>18</bold> male genitalia (posterior) <bold>19</bold> geographic distribution.</p></caption><graphic xmlns:xlink="http://www.w3.org/1999/xlink" xlink:href="zookeys-884-107-g004.jpg" position="float" orientation="portrait" xlink:type="simple" id="oo_351397.jpg"><uri content-type="original_file" xlink:type="simple">https://binary.pensoft.net/fig/351397</uri></graphic></fig></tp:treatment-sec><tp:treatment-sec sec-type="type material" id="SECID0E2JAG"><title>Type material.</title><p><bold>Holotype</bold> ♂: DOMINICA: S. Chiltern Est, 20.ii.1965, W.W. Wirth (<named-content xmlns:xlink="http://www.w3.org/1999/xlink" content-type="dwc:institutional_code" xlink:type="simple">USNM</named-content>; USNMENT01476004). <bold>Paratypes</bold>: same data as holotype (2♂, 4♀, <named-content xmlns:xlink="http://www.w3.org/1999/xlink" content-type="dwc:institutional_code" xlink:type="simple">USNM</named-content>; USNMENT1476005-USNMENT01476009); DOMINICA: W.I. 2mi E. Ponte Casse, 5.x.1966, R.J. Gagne. Bredin-Archibol-SmithsonianBio.Surv.Dominica (1♀, <named-content xmlns:xlink="http://www.w3.org/1999/xlink" content-type="dwc:institutional_code" xlink:type="simple">USNM</named-content>; USNMENT01476010); DOMINICA: W.I. d’LeauGommier, 16.iii.1965, W.W. Wirth (1♂, <named-content xmlns:xlink="http://www.w3.org/1999/xlink" content-type="dwc:institutional_code" xlink:type="simple">USNM</named-content>; USNMENT01476011) DOMINICA: St. David: Emerald Pool, rainforest, 20.xi.1994, L. Masner (2♀, <named-content xmlns:xlink="http://www.w3.org/1999/xlink" content-type="dwc:institutional_code" xlink:type="simple">LEM</named-content>).</p></tp:treatment-sec><tp:treatment-sec sec-type="etymology" id="SECID0ENLAG"><title>Etymology.</title><p>The species name is from the Latin <italic>flavida</italic> (yellow), referring to the colour of the scutellum.</p></tp:treatment-sec><tp:treatment-sec sec-type="remarks" id="SECID0EVLAG"><title>Remarks.</title><p>It is the first time that a strong and stout seta projecting from a short tubercle just dorsal to posterior midpoint of eye on occiput has been described in the <tp:taxon-name><tp:taxon-name-part taxon-name-part-type="family">Chloropidae</tp:taxon-name-part></tp:taxon-name>. It could be that this seta has the same evolutionary origin as those found on many other <tp:taxon-name><tp:taxon-name-part taxon-name-part-type="family">Chloropidae</tp:taxon-name-part></tp:taxon-name> species that possess a long (but not stout) seta on the postgena.</p></tp:treatment-sec><tp:treatment-sec><!--Section generated to contain objects referenced in tp:taxon-treatment.--><fig id="F1" position="float" orientation="portrait"><object-id xmlns:xlink="http://www.w3.org/1999/xlink" content-type="doi" xlink:type="simple">10.3897/zookeys.884.36154.figures1-4</object-id><object-id xmlns:xlink="http://www.w3.org/1999/xlink" content-type="arpha" xlink:type="simple">D282FA14-8024-5F34-8726-6C10550D892F</object-id><label>Figures 1–4.</label><caption><p><bold>1</bold><italic><tp:taxon-name><tp:taxon-name-part taxon-name-part-type="genus" reg="Enderleiniella">Enderleiniella</tp:taxon-name-part> <tp:taxon-name-part taxon-name-part-type="species" reg="longiventris">longiventris</tp:taxon-name-part></tp:taxon-name></italic>, head lateral view. <bold>2</bold><italic><tp:taxon-name><tp:taxon-name-part taxon-name-part-type="genus" reg="Enderleiniella">Enderleiniella</tp:taxon-name-part> <tp:taxon-name-part taxon-name-part-type="species" reg="longiventris">longiventris</tp:taxon-name-part></tp:taxon-name></italic>, scutum and scutellum <bold>3</bold><italic><tp:taxon-name><tp:taxon-name-part taxon-name-part-type="genus" reg="Enderleiniella">Enderleiniella</tp:taxon-name-part> <tp:taxon-name-part taxon-name-part-type="species" reg="flavida">flavida</tp:taxon-name-part></tp:taxon-name></italic>, scutum and scutellum <bold>4</bold><italic><tp:taxon-name><tp:taxon-name-part taxon-name-part-type="genus" reg="Enderleiniella">Enderleiniella</tp:taxon-name-part> <tp:taxon-name-part taxon-name-part-type="species" reg="maculata">maculata</tp:taxon-name-part></tp:taxon-name></italic>, wing. Scale bars: 0.5 mm.</p></caption><graphic xmlns:xlink="http://www.w3.org/1999/xlink" xlink:href="zookeys-884-107-g001.jpg" position="float" orientation="portrait" xlink:type="simple" id="oo_351394.jpg"><uri content-type="original_file" xlink:type="simple">https://binary.pensoft.net/fig/351394</uri></graphic></fig></tp:treatment-sec></tp:taxon-treatment>
