# Supplementary material for: Revision of the New World genus Enderleiniella Becker, 1912 (Diptera, Chloropidae)
Source: Zookeys. 2019 Oct 30;884:107–34. doi: 10.3897/zookeys.884.36154 (PMC6834756; doi:10.3897/zookeys.884.36154)
Supplement: XML Treatment for Enderleiniella longiventris [file zookeys.884.36154-treatment5.xml]

<!DOCTYPE tp:taxon-treatment
  PUBLIC "-//TaxonX//DTD Taxonomic Treatment Publishing DTD v0 20100105//EN" "tax-treatment-NSO.dtd">
<tp:taxon-treatment xmlns:tp="http://www.plazi.org/taxpub"><tp:treatment-meta><kwd-group><label>Taxon classification</label><kwd><named-content xmlns:xlink="http://www.w3.org/1999/xlink" content-type="kingdom">Animalia</named-content></kwd><kwd><named-content xmlns:xlink="http://www.w3.org/1999/xlink" content-type="order">Diptera</named-content></kwd><kwd><named-content xmlns:xlink="http://www.w3.org/1999/xlink" content-type="family">Chloropidae</named-content></kwd></kwd-group><mixed-citation publication-type="journal"><person-group><name><surname>Mlynarek</surname><given-names>Julia J.</given-names></name></person-group><article-title>Revision of the New World genus <italic><tp:taxon-name><tp:taxon-name-part taxon-name-part-type="genus" reg="Enderleiniella">Enderleiniella</tp:taxon-name-part></tp:taxon-name></italic> Becker, 1912 (<tp:taxon-name><tp:taxon-name-part taxon-name-part-type="order">Diptera</tp:taxon-name-part></tp:taxon-name>, <tp:taxon-name><tp:taxon-name-part taxon-name-part-type="family">Chloropidae</tp:taxon-name-part></tp:taxon-name>)</article-title><source>Zookeys</source><day>30</day><month>10</month><year>2019</year><volume>884</volume><fpage>107</fpage><lpage>134</lpage><pub-id pub-id-type="doi">10.3897/zookeys.884.36154</pub-id></mixed-citation></tp:treatment-meta><tp:nomenclature><tp:taxon-name><object-id xmlns:xlink="http://www.w3.org/1999/xlink" content-type="arpha" xlink:type="simple">E2E8959E-EE2A-5352-9CCC-3B56A0866FC5</object-id>
            <tp:taxon-name-part taxon-name-part-type="genus" reg="Enderleiniella">Enderleiniella</tp:taxon-name-part>
            <tp:taxon-name-part taxon-name-part-type="species" reg="longiventris">longiventris</tp:taxon-name-part>
          </tp:taxon-name><tp:taxon-authority>(Enderlein, 1912)</tp:taxon-authority><xref ref-type="fig" rid="F1">Figs 1</xref><xref ref-type="fig" rid="F1">, 2</xref><xref ref-type="fig" rid="F5">, 20–22</xref><xref ref-type="fig" rid="F6">, 23–27</xref><tp:nomenclature-citation-list><tp:nomenclature-citation><tp:taxon-name>
                <tp:taxon-name-part taxon-name-part-type="genus" reg="Tricimba">Tricimba</tp:taxon-name-part> <tp:taxon-name-part taxon-name-part-type="species" reg="longiventris">longiventris</tp:taxon-name-part></tp:taxon-name><comment>Enderlein, 1911: 207 (type locality: Costa Rica).</comment></tp:nomenclature-citation><tp:nomenclature-citation><tp:taxon-name>
                <tp:taxon-name-part taxon-name-part-type="genus" reg="Enderleiniella">Enderleiniella</tp:taxon-name-part> <tp:taxon-name-part taxon-name-part-type="species" reg="longiventris">longiventris</tp:taxon-name-part></tp:taxon-name><comment>: <xref ref-type="bibr" rid="B1">Becker 1912</xref>: 192.</comment></tp:nomenclature-citation></tp:nomenclature-citation-list></tp:nomenclature><tp:treatment-sec sec-type="description" id="SECID0EXOAG"><title>Description.</title><p>Total length 2.5–3.0 mm. Overall colour black. <bold><italic>Head</italic></bold> Frontal triangle black, shiny, microtomentose, 0.55–0.6 times length of frons; ocellar tubercle black, shiny, microtomentose; frons brown to black, paler antero-medially; cephalic setae dark, 12–15 fronto-orbital setae well-developed, interfrontal setulae on margin of frontal triangle and, seven or eight post-ocellar setulae small, posterior setulae proclinate; gena yellow, microtomentose, 0.08–0.09 times eye height; face yellow; scape and pedicel yellow, first flagellomere yellow apico-dorsally darker, first flagellomere round, arista brown, thin at base, pubescence sparse and short; palpus yellow clypeus and proboscis brown, proboscis geniculate and thin (Fig. <xref ref-type="fig" rid="F1">1</xref>). <bold><italic>Scutum.</italic></bold> Black, pruinose, acrostichal, and dorsocentral setae in three punctuate rows, scutum longer than wide; outer postalar bristle very robust and long, scutellum black, trapezoidal, 1.2 times wider than long, microtomentose, rugose; apical scutellar setae strong, on tubercles on upper margin of scutellum, lateral scutellar setae much weaker than apical setae, on tubercles, longer than surrounding setae (Fig. <xref ref-type="fig" rid="F1">2</xref>). <bold><italic>Legs.</italic></bold> Yellow, hind femur and hind tibia brown; femoral organ arranged in one line of three strong sensillae, tibial organ oval, pale, occupying middle third of hind tibia. <bold><italic>Wing.</italic></bold> Hyaline; veins brown; ratio of costal sectors C1: C2: C3: C4 – 1: 1.3: 1: 0.4; haltere yellow. <bold><italic>Abdomen.</italic></bold> As dark as thorax, sparsely microtomentose; syntergites 1+2 membranous under scutellum, slightly longer than other tergites. <bold><italic>Male postabdomen</italic></bold> (Figs <xref ref-type="fig" rid="F6">23–27</xref>). Remnant of sternite 6 present; Epandrium large, bulbous, higher than long in lateral view, wider than high in posterior view, with several setae; surstylus half the height of epandrium, straight, parallel-sided, blunt-ended, surstylus with one or two anterior setae near base and short setae elsewhere; cercus elongate, straight with a narrow ventral projection, extending ventrally, cercus with sparse setae, one or two setae longer than others; distiphallus weakly sclerotised, straight, blunt ended.</p><fig id="F5" position="float" orientation="portrait"><object-id xmlns:xlink="http://www.w3.org/1999/xlink" content-type="doi" xlink:type="simple">10.3897/zookeys.884.36154.figures20-22</object-id><object-id xmlns:xlink="http://www.w3.org/1999/xlink" content-type="arpha" xlink:type="simple">6EC8C8FC-C7B4-5C7C-99C5-3D83C32D76DE</object-id><label>Figures 20–22.</label><caption><p><italic><tp:taxon-name><tp:taxon-name-part taxon-name-part-type="genus" reg="Enderleiniella">Enderleiniella</tp:taxon-name-part> <tp:taxon-name-part taxon-name-part-type="species" reg="longiventris">longiventris</tp:taxon-name-part></tp:taxon-name></italic>. <bold>20</bold> Lateral habitus <bold>21</bold> dorsal habitus <bold>22</bold> geographic distribution.</p></caption><graphic xmlns:xlink="http://www.w3.org/1999/xlink" xlink:href="zookeys-884-107-g005.jpg" position="float" orientation="portrait" xlink:type="simple" id="oo_351398.jpg"><uri content-type="original_file" xlink:type="simple">https://binary.pensoft.net/fig/351398</uri></graphic></fig><fig id="F6" position="float" orientation="portrait"><object-id xmlns:xlink="http://www.w3.org/1999/xlink" content-type="doi" xlink:type="simple">10.3897/zookeys.884.36154.figures23-27</object-id><object-id xmlns:xlink="http://www.w3.org/1999/xlink" content-type="arpha" xlink:type="simple">CABF25C4-A7E8-5B04-9F96-DE216C8EB31A</object-id><label>Figures 23–27.</label><caption><p><italic><tp:taxon-name><tp:taxon-name-part taxon-name-part-type="genus" reg="Enderleiniella">Enderleiniella</tp:taxon-name-part> <tp:taxon-name-part taxon-name-part-type="species" reg="longiventris">longiventris</tp:taxon-name-part></tp:taxon-name></italic>. <bold>23</bold> Male abdomen (lateral) <bold>24</bold> male genitalia (lateral) <bold>25</bold> male genitalia (posterior) <bold>26</bold> male genitalia (ventral) <bold>27</bold> male genitalia (posteroventral). Abbreviations: cer – cercus; hyp – hypandrium; phal – phallus; phap – phallapodeme; pog – postgonite; S<sub>6</sub> – remnant sternite 6; T<sub>7+8</sub> – tergite 7+8.</p></caption><graphic xmlns:xlink="http://www.w3.org/1999/xlink" xlink:href="zookeys-884-107-g006.jpg" position="float" orientation="portrait" xlink:type="simple" id="oo_351399.jpg"><uri content-type="original_file" xlink:type="simple">https://binary.pensoft.net/fig/351399</uri></graphic></fig></tp:treatment-sec><tp:treatment-sec sec-type="Molecular data" id="SECID0E6RAG"><title>Molecular data.</title><p>Accession number <ext-link xmlns:xlink="http://www.w3.org/1999/xlink" ext-link-type="gen" xlink:href="MK919191" xlink:type="simple">MK919191</ext-link>.</p></tp:treatment-sec><tp:treatment-sec sec-type="type material" id="SECID0EKSAG"><title>Type material.</title><p><bold>Holotype</bold> ♂: COSTA RICA, H. Schmidt (Warsaw).</p></tp:treatment-sec><tp:treatment-sec sec-type="material" id="SECID0ESSAG"><title>Other material examined.</title><p>COSTA RICA: Cartago: Rio Grande de Orosi nr Tapanti Natl. Pk. 1100–1150m, floodplain and forest, 9.x.1999, S. Marshall &amp; M. Buck. (1♂, <named-content xmlns:xlink="http://www.w3.org/1999/xlink" content-type="dwc:institutional_code" xlink:type="simple">DEBU</named-content>; DEBU00103967). MEXICO: Chiapas: 7 km N Cacahoatan, 22.iv.1983, W.N. Mathis (2♂, <named-content xmlns:xlink="http://www.w3.org/1999/xlink" content-type="dwc:institutional_code" xlink:type="simple">USNM</named-content>; USNMENT01476013-USNMENT01476014, USNMENT01476026); Chiapas: Finca Prusia, 33 km S Jaltenango, 1000m, 10–12.v.1985, W.N. Mathis (3♂, 1♀, <named-content xmlns:xlink="http://www.w3.org/1999/xlink" content-type="dwc:institutional_code" xlink:type="simple">USNM</named-content>; USNMENT01476015-USNMENT01476018); Chiapas: 9 km S Union Juaréz, 23.iv,1983, W.N. Mathis (1♂, <named-content xmlns:xlink="http://www.w3.org/1999/xlink" content-type="dwc:institutional_code" xlink:type="simple">USNM</named-content>; USNMENT01476019); Chiapas, 20–25 mi. N Huixtla 3000’, 4.vi.1969, B.V. Peterson (6♂, 1♀, <named-content xmlns:xlink="http://www.w3.org/1999/xlink" content-type="dwc:institutional_code" xlink:type="simple">CNC</named-content>); Colima: 7mi NE Colima, 3.xii.1948 (1♀, <named-content xmlns:xlink="http://www.w3.org/1999/xlink" content-type="dwc:institutional_code" xlink:type="simple">USNM</named-content>; USNMENT01476020); Tamaulipas: Liera, 10–6-1956, reared ex <italic><tp:taxon-name><tp:taxon-name-part taxon-name-part-type="genus" reg="Colocasia">Colocasia</tp:taxon-name-part></tp:taxon-name></italic> sp. probably <italic>antiquorom</italic> (1♂, 2♀, <named-content xmlns:xlink="http://www.w3.org/1999/xlink" content-type="dwc:institutional_code" xlink:type="simple">USNM</named-content>; USNMENT01476021-USNMENT01476023); San Luis Potosi: Naranjo, xii.1960, A. Fabergé, reared ex aroid flower (1♀, <named-content xmlns:xlink="http://www.w3.org/1999/xlink" content-type="dwc:institutional_code" xlink:type="simple">USNM</named-content>; USNMENT01476024); Veracruz: Fortin de las Flores, 952m, 02.v.1985, W.N. Mathis (1♂, <named-content xmlns:xlink="http://www.w3.org/1999/xlink" content-type="dwc:institutional_code" xlink:type="simple">USNM</named-content>; USNMENT01476025).</p></tp:treatment-sec><tp:treatment-sec sec-type="remarks" id="SECID0EGVAG"><title>Remarks.</title><p>Although the holotype was collected in Costa Rica, most examined specimens of <italic><tp:taxon-name><tp:taxon-name-part taxon-name-part-type="genus" reg="Enderleiniella">E.</tp:taxon-name-part> <tp:taxon-name-part taxon-name-part-type="species" reg="longiventris">longiventris</tp:taxon-name-part></tp:taxon-name></italic> for this study are from Mexico. This is one of two species of <italic><tp:taxon-name><tp:taxon-name-part taxon-name-part-type="genus" reg="Enderleiniella">Enderleiniella</tp:taxon-name-part></tp:taxon-name></italic> (the other is <italic><tp:taxon-name><tp:taxon-name-part taxon-name-part-type="genus" reg="Enderleiniella">E.</tp:taxon-name-part> <tp:taxon-name-part taxon-name-part-type="species" reg="maculata">maculata</tp:taxon-name-part></tp:taxon-name></italic>) whose known range extends into the Nearctic Region, with specimens recorded in the Mexican states of San Luis Potosi and Tamaulipas.</p></tp:treatment-sec><tp:treatment-sec><!--Section generated to contain objects referenced in tp:taxon-treatment.--><fig id="F1" position="float" orientation="portrait"><object-id xmlns:xlink="http://www.w3.org/1999/xlink" content-type="doi" xlink:type="simple">10.3897/zookeys.884.36154.figures1-4</object-id><object-id xmlns:xlink="http://www.w3.org/1999/xlink" content-type="arpha" xlink:type="simple">D282FA14-8024-5F34-8726-6C10550D892F</object-id><label>Figures 1–4.</label><caption><p><bold>1</bold><italic><tp:taxon-name><tp:taxon-name-part taxon-name-part-type="genus" reg="Enderleiniella">Enderleiniella</tp:taxon-name-part> <tp:taxon-name-part taxon-name-part-type="species" reg="longiventris">longiventris</tp:taxon-name-part></tp:taxon-name></italic>, head lateral view. <bold>2</bold><italic><tp:taxon-name><tp:taxon-name-part taxon-name-part-type="genus" reg="Enderleiniella">Enderleiniella</tp:taxon-name-part> <tp:taxon-name-part taxon-name-part-type="species" reg="longiventris">longiventris</tp:taxon-name-part></tp:taxon-name></italic>, scutum and scutellum <bold>3</bold><italic><tp:taxon-name><tp:taxon-name-part taxon-name-part-type="genus" reg="Enderleiniella">Enderleiniella</tp:taxon-name-part> <tp:taxon-name-part taxon-name-part-type="species" reg="flavida">flavida</tp:taxon-name-part></tp:taxon-name></italic>, scutum and scutellum <bold>4</bold><italic><tp:taxon-name><tp:taxon-name-part taxon-name-part-type="genus" reg="Enderleiniella">Enderleiniella</tp:taxon-name-part> <tp:taxon-name-part taxon-name-part-type="species" reg="maculata">maculata</tp:taxon-name-part></tp:taxon-name></italic>, wing. Scale bars: 0.5 mm.</p></caption><graphic xmlns:xlink="http://www.w3.org/1999/xlink" xlink:href="zookeys-884-107-g001.jpg" position="float" orientation="portrait" xlink:type="simple" id="oo_351394.jpg"><uri content-type="original_file" xlink:type="simple">https://binary.pensoft.net/fig/351394</uri></graphic></fig></tp:treatment-sec><ref-list><ref id="B1"><mixed-citation xmlns:xlink="http://www.w3.org/1999/xlink" xlink:type="simple"><person-group><name name-style="western"><surname>Becker</surname><given-names>T</given-names></name></person-group> (<year>1912</year>) <article-title><tp:taxon-name><tp:taxon-name-part taxon-name-part-type="family">Chloropidae</tp:taxon-name-part></tp:taxon-name>. Eine monographische Studie. V. Teil. Neotropische Region.</article-title><source>Annales Historico-Naturales Musei Nationalis Hungarici</source><volume>10</volume>: <fpage>121</fpage>–<lpage>256</lpage>.</mixed-citation></ref></ref-list></tp:taxon-treatment>
