# Supplementary material for: Revision of the New World genus Enderleiniella Becker, 1912 (Diptera, Chloropidae)
Source: Zookeys. 2019 Oct 30;884:107–34. doi: 10.3897/zookeys.884.36154 (PMC6834756; doi:10.3897/zookeys.884.36154)
Supplement: XML Treatment for Enderleiniella maculata [file zookeys.884.36154-treatment6.xml]

<!DOCTYPE tp:taxon-treatment
  PUBLIC "-//TaxonX//DTD Taxonomic Treatment Publishing DTD v0 20100105//EN" "tax-treatment-NSO.dtd">
<tp:taxon-treatment xmlns:tp="http://www.plazi.org/taxpub"><tp:treatment-meta><kwd-group><label>Taxon classification</label><kwd><named-content xmlns:xlink="http://www.w3.org/1999/xlink" content-type="kingdom">Animalia</named-content></kwd><kwd><named-content xmlns:xlink="http://www.w3.org/1999/xlink" content-type="order">Diptera</named-content></kwd><kwd><named-content xmlns:xlink="http://www.w3.org/1999/xlink" content-type="family">Chloropidae</named-content></kwd></kwd-group><mixed-citation publication-type="journal"><person-group><name><surname>Mlynarek</surname><given-names>Julia J.</given-names></name></person-group><article-title>Revision of the New World genus <italic><tp:taxon-name><tp:taxon-name-part taxon-name-part-type="genus" reg="Enderleiniella">Enderleiniella</tp:taxon-name-part></tp:taxon-name></italic> Becker, 1912 (<tp:taxon-name><tp:taxon-name-part taxon-name-part-type="order">Diptera</tp:taxon-name-part></tp:taxon-name>, <tp:taxon-name><tp:taxon-name-part taxon-name-part-type="family">Chloropidae</tp:taxon-name-part></tp:taxon-name>)</article-title><source>Zookeys</source><day>30</day><month>10</month><year>2019</year><volume>884</volume><fpage>107</fpage><lpage>134</lpage><pub-id pub-id-type="doi">10.3897/zookeys.884.36154</pub-id></mixed-citation></tp:treatment-meta><tp:nomenclature><tp:taxon-name><object-id xmlns:xlink="http://www.w3.org/1999/xlink" content-type="arpha" xlink:type="simple">34C83030-6142-58A6-AF31-9D39E55A3B28</object-id>
            <tp:taxon-name-part taxon-name-part-type="genus" reg="Enderleiniella">Enderleiniella</tp:taxon-name-part>
            <tp:taxon-name-part taxon-name-part-type="species" reg="maculata">maculata</tp:taxon-name-part>
            <object-id xmlns:xlink="http://www.w3.org/1999/xlink" content-type="zoobank" xlink:type="simple">http://zoobank.org/CE01F49F-CDF5-43A7-91D2-83D89AE7BC08</object-id>
          </tp:taxon-name><tp:taxon-status xmlns:xlink="http://www.w3.org/1999/xlink" xlink:type="simple">sp. nov.</tp:taxon-status><xref ref-type="fig" rid="F1">Figs 4</xref><xref ref-type="fig" rid="F7">, 28–30</xref><xref ref-type="fig" rid="F8">, 31–34</xref></tp:nomenclature><tp:treatment-sec sec-type="diagnosis" id="SECID0E4XAG"><title>Diagnosis.</title><p>Medium <tp:taxon-name><tp:taxon-name-part taxon-name-part-type="subfamily">Oscinellinae</tp:taxon-name-part></tp:taxon-name> with a pruinose frontal triangle and thorax. Wing with a dark apical spot. Male postabdomen small, not excessively higher than pre-epandrium.</p></tp:treatment-sec><tp:treatment-sec sec-type="description" id="SECID0EIYAG"><title>Description.</title><p>Total length 2.4–2.9 mm. Overall colour black. <bold><italic>Head.</italic></bold> Frontal triangle black, pruinose, 0.5 times length of frons; ocellar tubercle black, microtomentose; frons yellow, heavily microtomentose; cephalic setae pale, eleven fronto-orbital setae weak-developed, interfrontal setulae on margin of frontal triangle, eight post-ocellar setulae small, posterior ocellar setae proclinate; gena white anteriorly, black posteriorly, microtomentose, 0.08 times eye height; eye hairy; face yellow; scape, pedicel brown, first flagellomere brown, yellow basoventrally, arista black, thin at base, pubescence sparse and short; palpus yellow in male, brown in female, proboscis and clypeus brown.</p><p><bold><italic>Scutum.</italic></bold> Black, pollinose, acrostichal, and dorsocentral lines pruinosity with setae in 3 faint punctuate rows, notopleural bristle one anterior and two posterior relatively thick; outer postalar setae strong, black; dorsocentral setae strong, scutum 1.2 times longer than wide; scutellum brown, trapezoidal,1.35–1.50 times wider than long, microtomentose, rugose; apical scutellar setae strong, on small tubercles on upper margin of scutellum, lateral scutellar setae small, barely longer than other dorsal setae. <bold><italic>Legs.</italic></bold> Yellow, mid femur, hind femur and hind tibia black; femoral organ small patch on baso-anterior part of mid femur, tibial organ linear, pale, occupying middle quarter of hind tibia. <bold><italic>Wing.</italic></bold> Hyaline with distinct apical brown spot (Fig. <xref ref-type="fig" rid="F1">4</xref>); veins brown; ratio of costal sectors C1: C2: C3: C4 – 1: 1.7: 1.1: 0.6; haltere white. <bold><italic>Abdomen.</italic></bold> Paler than thorax, sparsely microtomentose; Abdominal syntergites 1+2 slightly longer than other tergites. <bold><italic>Male postabdomen</italic></bold> (Figs <xref ref-type="fig" rid="F8">31–34</xref>). Epandrium small, higher than long in lateral view, wider than high in posterior view, with many setae; surstylus 0.7 height of epandrium, straight, parallel-sided; cercus narrow with long ventral projection, cercus with sparse setae; Distiphallus weakly sclerotised.</p><fig id="F7" position="float" orientation="portrait"><object-id xmlns:xlink="http://www.w3.org/1999/xlink" content-type="doi" xlink:type="simple">10.3897/zookeys.884.36154.figures28-30</object-id><object-id xmlns:xlink="http://www.w3.org/1999/xlink" content-type="arpha" xlink:type="simple">BD9503C5-70D3-50EC-8095-813C48DD3DC5</object-id><label>Figures 28–30.</label><caption><p><italic><tp:taxon-name><tp:taxon-name-part taxon-name-part-type="genus" reg="Enderleiniella">Enderleiniella</tp:taxon-name-part> <tp:taxon-name-part taxon-name-part-type="species" reg="maculata">maculata</tp:taxon-name-part></tp:taxon-name></italic>. <bold>28</bold> Lateral habitus <bold>29</bold> dorsal habitus <bold>30</bold> geographic distribution.</p></caption><graphic xmlns:xlink="http://www.w3.org/1999/xlink" xlink:href="zookeys-884-107-g007.jpg" position="float" orientation="portrait" xlink:type="simple" id="oo_351400.jpg"><uri content-type="original_file" xlink:type="simple">https://binary.pensoft.net/fig/351400</uri></graphic></fig><fig id="F8" position="float" orientation="portrait"><object-id xmlns:xlink="http://www.w3.org/1999/xlink" content-type="doi" xlink:type="simple">10.3897/zookeys.884.36154.figures31-34</object-id><object-id xmlns:xlink="http://www.w3.org/1999/xlink" content-type="arpha" xlink:type="simple">345B4092-3DB9-57EA-B5EE-7CA0EE6B99DD</object-id><label>Figures 31–34.</label><caption><p><italic><tp:taxon-name><tp:taxon-name-part taxon-name-part-type="genus" reg="Enderleiniella">Enderleiniella</tp:taxon-name-part> <tp:taxon-name-part taxon-name-part-type="species" reg="maculata">maculata</tp:taxon-name-part></tp:taxon-name></italic>. <bold>31</bold> Male genitalia (lateral) <bold>32</bold> male genitalia (posterior) <bold>33</bold> male genitalia (ventral) <bold>34</bold> male genitalia (posteroventral).</p></caption><graphic xmlns:xlink="http://www.w3.org/1999/xlink" xlink:href="zookeys-884-107-g008.jpg" position="float" orientation="portrait" xlink:type="simple" id="oo_351401.jpg"><uri content-type="original_file" xlink:type="simple">https://binary.pensoft.net/fig/351401</uri></graphic></fig></tp:treatment-sec><tp:treatment-sec sec-type="type material" id="SECID0EK2AG"><title>Type material.</title><p><bold>Holotype</bold> ♂: MEXICO: San Luis Potosi: Xilitla, 1800’, 24.vii.1954, J.G. Chillcott (<named-content xmlns:xlink="http://www.w3.org/1999/xlink" content-type="dwc:institutional_code" xlink:type="simple">CNC</named-content>); Paratypes: same data as holotype (5♂, 7♀, <named-content xmlns:xlink="http://www.w3.org/1999/xlink" content-type="dwc:institutional_code" xlink:type="simple">CNC</named-content>); Guerrero, Taxco, 8mi NE, 5154’, 8.viii.1954, J.G. Chillcott (1♀, <named-content xmlns:xlink="http://www.w3.org/1999/xlink" content-type="dwc:institutional_code" xlink:type="simple">CNC</named-content>).</p></tp:treatment-sec><tp:treatment-sec sec-type="etymology" id="SECID0EB3AG"><title>Etymology.</title><p>The species name is from the Latin <italic>maculatus</italic> (spotted), referring to the wing pattern.</p></tp:treatment-sec><tp:treatment-sec><!--Section generated to contain objects referenced in tp:taxon-treatment.--><fig id="F1" position="float" orientation="portrait"><object-id xmlns:xlink="http://www.w3.org/1999/xlink" content-type="doi" xlink:type="simple">10.3897/zookeys.884.36154.figures1-4</object-id><object-id xmlns:xlink="http://www.w3.org/1999/xlink" content-type="arpha" xlink:type="simple">D282FA14-8024-5F34-8726-6C10550D892F</object-id><label>Figures 1–4.</label><caption><p><bold>1</bold><italic><tp:taxon-name><tp:taxon-name-part taxon-name-part-type="genus" reg="Enderleiniella">Enderleiniella</tp:taxon-name-part> <tp:taxon-name-part taxon-name-part-type="species" reg="longiventris">longiventris</tp:taxon-name-part></tp:taxon-name></italic>, head lateral view. <bold>2</bold><italic><tp:taxon-name><tp:taxon-name-part taxon-name-part-type="genus" reg="Enderleiniella">Enderleiniella</tp:taxon-name-part> <tp:taxon-name-part taxon-name-part-type="species" reg="longiventris">longiventris</tp:taxon-name-part></tp:taxon-name></italic>, scutum and scutellum <bold>3</bold><italic><tp:taxon-name><tp:taxon-name-part taxon-name-part-type="genus" reg="Enderleiniella">Enderleiniella</tp:taxon-name-part> <tp:taxon-name-part taxon-name-part-type="species" reg="flavida">flavida</tp:taxon-name-part></tp:taxon-name></italic>, scutum and scutellum <bold>4</bold><italic><tp:taxon-name><tp:taxon-name-part taxon-name-part-type="genus" reg="Enderleiniella">Enderleiniella</tp:taxon-name-part> <tp:taxon-name-part taxon-name-part-type="species" reg="maculata">maculata</tp:taxon-name-part></tp:taxon-name></italic>, wing. Scale bars: 0.5 mm.</p></caption><graphic xmlns:xlink="http://www.w3.org/1999/xlink" xlink:href="zookeys-884-107-g001.jpg" position="float" orientation="portrait" xlink:type="simple" id="oo_351394.jpg"><uri content-type="original_file" xlink:type="simple">https://binary.pensoft.net/fig/351394</uri></graphic></fig></tp:treatment-sec></tp:taxon-treatment>
