# Supplementary material for: Revision of the New World genus Enderleiniella Becker, 1912 (Diptera, Chloropidae)
Source: Zookeys. 2019 Oct 30;884:107–34. doi: 10.3897/zookeys.884.36154 (PMC6834756; doi:10.3897/zookeys.884.36154)
Supplement: XML Treatment for Enderleiniella marshalli [file zookeys.884.36154-treatment7.xml]

<!DOCTYPE tp:taxon-treatment
  PUBLIC "-//TaxonX//DTD Taxonomic Treatment Publishing DTD v0 20100105//EN" "tax-treatment-NSO.dtd">
<tp:taxon-treatment xmlns:tp="http://www.plazi.org/taxpub"><tp:treatment-meta><kwd-group><label>Taxon classification</label><kwd><named-content xmlns:xlink="http://www.w3.org/1999/xlink" content-type="kingdom">Animalia</named-content></kwd><kwd><named-content xmlns:xlink="http://www.w3.org/1999/xlink" content-type="order">Diptera</named-content></kwd><kwd><named-content xmlns:xlink="http://www.w3.org/1999/xlink" content-type="family">Chloropidae</named-content></kwd></kwd-group><mixed-citation publication-type="journal"><person-group><name><surname>Mlynarek</surname><given-names>Julia J.</given-names></name></person-group><article-title>Revision of the New World genus <italic><tp:taxon-name><tp:taxon-name-part taxon-name-part-type="genus" reg="Enderleiniella">Enderleiniella</tp:taxon-name-part></tp:taxon-name></italic> Becker, 1912 (<tp:taxon-name><tp:taxon-name-part taxon-name-part-type="order">Diptera</tp:taxon-name-part></tp:taxon-name>, <tp:taxon-name><tp:taxon-name-part taxon-name-part-type="family">Chloropidae</tp:taxon-name-part></tp:taxon-name>)</article-title><source>Zookeys</source><day>30</day><month>10</month><year>2019</year><volume>884</volume><fpage>107</fpage><lpage>134</lpage><pub-id pub-id-type="doi">10.3897/zookeys.884.36154</pub-id></mixed-citation></tp:treatment-meta><tp:nomenclature><tp:taxon-name><object-id xmlns:xlink="http://www.w3.org/1999/xlink" content-type="arpha" xlink:type="simple">9868E800-38F7-57EE-9D13-C6B7013134D0</object-id>
            <tp:taxon-name-part taxon-name-part-type="genus" reg="Enderleiniella">Enderleiniella</tp:taxon-name-part>
            <tp:taxon-name-part taxon-name-part-type="species" reg="marshalli">marshalli</tp:taxon-name-part>
            <object-id xmlns:xlink="http://www.w3.org/1999/xlink" content-type="zoobank" xlink:type="simple">http://zoobank.org/6DBF3CF0-A1A4-49C1-B11B-0C9D38853E0F</object-id>
          </tp:taxon-name><tp:taxon-status xmlns:xlink="http://www.w3.org/1999/xlink" xlink:type="simple">sp. nov.</tp:taxon-status><xref ref-type="fig" rid="F9">Figs 35–37</xref><xref ref-type="fig" rid="F10">, 38–41</xref></tp:nomenclature><tp:treatment-sec sec-type="diagnosis" id="SECID0EZ4AG"><title>Diagnosis.</title><p>Small <tp:taxon-name><tp:taxon-name-part taxon-name-part-type="subfamily">Oscinellinae</tp:taxon-name-part></tp:taxon-name> with a shiny frontal triangle and sparsely pruinose thorax. Scutellum trapezoidal. Male postabdomen small with parallel sided surstylus.</p></tp:treatment-sec><tp:treatment-sec sec-type="description" id="SECID0EE5AG"><title>Description.</title><p>Total length 2.0–2.5 mm. Overall colour black. <bold><italic>Head.</italic></bold> Frontal triangle black, shiny, microtomentose, 0.7–0.8 times length of frons; ocellar tubercle black, shiny, microtomentose; frons black, paler antero-medially; cephalic setae dark, 6–8 fronto-orbital setae weak-developed, interfrontal setulae on margin of frontal triangle and fronto-orbital setulae sparse and small, five or six post-ocellar setulae small; gena white, margin of gena black, microtomentose, 0.08–0.1 times eye height; eye hairy; face yellow; scape yellow, pedicel yellow to brown, first flagellomere black, reniform, arista yellow distally darkening brown, thin at base, pubescence sparse and short; palpus, clypeus and proboscis brown to black in females, palpus yellow, clypeus and proboscis brown to black in male; proboscis regular. <bold><italic>Scutum.</italic></bold> Black, pruinose, acrostichal and dorsocentral setae in three punctuate rows, notopleural bristle one anterior and one posterior relatively thick and long; outer postalar setae strong, black; dorsocentral setae strong, scutum as long as wide or marginally longer than wide; scutellum black, trapezoidal, 1.4–1.5 times wider than long, microtomentose, rugose; apical scutellar setae strong, on small tubercles on upper margin of scutellum, lateral scutellar setae as small, marginally larger than other dorsal setae. <bold><italic>Legs.</italic></bold> Yellow, fore-tarsi, mid and hind femur and tibia dark distally; femoral organ present as a row of three sensillae, tibial organ linear, brown, paler than leg, occupying middle quarter of hind tibia. <bold><italic>Wing.</italic></bold> Hyaline; veins brown; ratio of costal sectors C1: C2: C3: C4 – 1: 1.6: 1.2: 0.6; haltere, white. <bold><italic>Abdomen.</italic></bold> paler than thorax, sparsely microtomentose; syntergites 1+2 membranous under scutellum, marginally longer than other tergites. <bold><italic>Male postabdomen</italic></bold> (Figs <xref ref-type="fig" rid="F10">38–40</xref>). Epandrium small, higher than long in lateral view, wider than high in posterior view, with many setae; surstylus 0.7 height of epandrium, with slight curve basally, parallel-sided, with short setae elsewhere; cercus small, extending ventrally, with sparse setae, one seta longer than others; hypandrium open; distiphallus weakly sclerotised.</p><fig id="F9" position="float" orientation="portrait"><object-id xmlns:xlink="http://www.w3.org/1999/xlink" content-type="doi" xlink:type="simple">10.3897/zookeys.884.36154.figures35-37</object-id><object-id xmlns:xlink="http://www.w3.org/1999/xlink" content-type="arpha" xlink:type="simple">21C7CDC7-4B35-57D2-A235-0BE472E874B6</object-id><label>Figures 35–37.</label><caption><p><italic><tp:taxon-name><tp:taxon-name-part taxon-name-part-type="genus" reg="Enderleiniella">Enderleiniella</tp:taxon-name-part> <tp:taxon-name-part taxon-name-part-type="species" reg="marshalli">marshalli</tp:taxon-name-part></tp:taxon-name></italic>. <bold>35</bold> Lateral habitus <bold>36</bold> dorsal habitus <bold>37</bold> geographic distribution.</p></caption><graphic xmlns:xlink="http://www.w3.org/1999/xlink" xlink:href="zookeys-884-107-g009.jpg" position="float" orientation="portrait" xlink:type="simple" id="oo_351402.jpg"><uri content-type="original_file" xlink:type="simple">https://binary.pensoft.net/fig/351402</uri></graphic></fig><fig id="F10" position="float" orientation="portrait"><object-id xmlns:xlink="http://www.w3.org/1999/xlink" content-type="doi" xlink:type="simple">10.3897/zookeys.884.36154.figures38-41</object-id><object-id xmlns:xlink="http://www.w3.org/1999/xlink" content-type="arpha" xlink:type="simple">1791854F-7518-580C-8E4F-2EC15F013639</object-id><label>Figures 38–41.</label><caption><p><italic><tp:taxon-name><tp:taxon-name-part taxon-name-part-type="genus" reg="Enderleiniella">Enderleiniella</tp:taxon-name-part> <tp:taxon-name-part taxon-name-part-type="species" reg="marshalli">marshalli</tp:taxon-name-part></tp:taxon-name></italic>. <bold>38</bold> Male genitalia (lateral) <bold>39</bold> male genitalia (posterior) <bold>40</bold> male genitalia (ventral) <bold>41</bold> male genitalia (posteroventral).</p></caption><graphic xmlns:xlink="http://www.w3.org/1999/xlink" xlink:href="zookeys-884-107-g010.jpg" position="float" orientation="portrait" xlink:type="simple" id="oo_351403.jpg"><uri content-type="original_file" xlink:type="simple">https://binary.pensoft.net/fig/351403</uri></graphic></fig></tp:treatment-sec><tp:treatment-sec sec-type="type material" id="SECID0E5ABG"><title>Type material.</title><p><bold>Holotype</bold> ♂: COSTA RICA: Guanacaste: Cacao Field Stn., carrion traps, 700m, 13–15.ii.1996, S. A. Marshall (<named-content xmlns:xlink="http://www.w3.org/1999/xlink" content-type="dwc:institutional_code" xlink:type="simple">DEBU</named-content>). <bold>Paratypes</bold>: same data as holotype (4♀, <named-content xmlns:xlink="http://www.w3.org/1999/xlink" content-type="dwc:institutional_code" xlink:type="simple">DEBU</named-content>); Guanacaste: Estacion Santa Rosa, 300m,16.ii.1996, S. Marshall, Borde del Rio, L_N_313000_359800 #6920, INBIO CRI002239665 (1♀, <named-content xmlns:xlink="http://www.w3.org/1999/xlink" content-type="dwc:institutional_code" xlink:type="simple">INBio</named-content>). ♂: COSTA RICA: Prov Guanacaste, Cañas, Palmira, Sector Rio Corobici. 224m, 10–15.x.2002, J.D. Gutiérrez, Libre, L_N_281200_416500 #71957 (<named-content xmlns:xlink="http://www.w3.org/1999/xlink" content-type="dwc:institutional_code" xlink:type="simple">INBio</named-content>). Paratypes: Prov Guanacaste, Bagaces, Fortuna, Z.P. Miravalles, Send. Cabro Muco, 980m, 1–15.viii.2002. J.D. Gutiérrez, Red de Golpe L_N_299151_410000 #64536 (1♂, <named-content xmlns:xlink="http://www.w3.org/1999/xlink" content-type="dwc:institutional_code" xlink:type="simple">INBio</named-content>); same data as except 12.iv.2002, L_N_299151_410000 #67730 (1♀, <named-content xmlns:xlink="http://www.w3.org/1999/xlink" content-type="dwc:institutional_code" xlink:type="simple">INBio</named-content>); Prov Cartago, Cartago, P.N. Barbilla, Camino a Valle Escondido, Rio Dantes, 400–500m, 17.ix.2001, F. Rojas, f. Umaña, Libre, L_N_281200_594300 #64657 (1♀, <named-content xmlns:xlink="http://www.w3.org/1999/xlink" content-type="dwc:institutional_code" xlink:type="simple">INBio</named-content>).</p></tp:treatment-sec><tp:treatment-sec sec-type="etymology" id="SECID0EADBG"><title>Etymology.</title><p>This species is named in honour of Steve Marshall, collector of the type series, in recognition of his contributions to our knowledge of Central American acalyptrate <tp:taxon-name><tp:taxon-name-part taxon-name-part-type="order">Diptera</tp:taxon-name-part></tp:taxon-name>.</p></tp:treatment-sec></tp:taxon-treatment>
