# Supplementary material for: Revision of the New World genus Enderleiniella Becker, 1912 (Diptera, Chloropidae)
Source: Zookeys. 2019 Oct 30;884:107–34. doi: 10.3897/zookeys.884.36154 (PMC6834756; doi:10.3897/zookeys.884.36154)
Supplement: XML Treatment for Enderleiniella maya [file zookeys.884.36154-treatment8.xml]

<!DOCTYPE tp:taxon-treatment
  PUBLIC "-//TaxonX//DTD Taxonomic Treatment Publishing DTD v0 20100105//EN" "tax-treatment-NSO.dtd">
<tp:taxon-treatment xmlns:tp="http://www.plazi.org/taxpub"><tp:treatment-meta><kwd-group><label>Taxon classification</label><kwd><named-content xmlns:xlink="http://www.w3.org/1999/xlink" content-type="kingdom">Animalia</named-content></kwd><kwd><named-content xmlns:xlink="http://www.w3.org/1999/xlink" content-type="order">Diptera</named-content></kwd><kwd><named-content xmlns:xlink="http://www.w3.org/1999/xlink" content-type="family">Chloropidae</named-content></kwd></kwd-group><mixed-citation publication-type="journal"><person-group><name><surname>Mlynarek</surname><given-names>Julia J.</given-names></name></person-group><article-title>Revision of the New World genus <italic><tp:taxon-name><tp:taxon-name-part taxon-name-part-type="genus" reg="Enderleiniella">Enderleiniella</tp:taxon-name-part></tp:taxon-name></italic> Becker, 1912 (<tp:taxon-name><tp:taxon-name-part taxon-name-part-type="order">Diptera</tp:taxon-name-part></tp:taxon-name>, <tp:taxon-name><tp:taxon-name-part taxon-name-part-type="family">Chloropidae</tp:taxon-name-part></tp:taxon-name>)</article-title><source>Zookeys</source><day>30</day><month>10</month><year>2019</year><volume>884</volume><fpage>107</fpage><lpage>134</lpage><pub-id pub-id-type="doi">10.3897/zookeys.884.36154</pub-id></mixed-citation></tp:treatment-meta><tp:nomenclature><tp:taxon-name><object-id xmlns:xlink="http://www.w3.org/1999/xlink" content-type="arpha" xlink:type="simple">CB1CC70C-4B82-5405-ADCB-317919186242</object-id>
            <tp:taxon-name-part taxon-name-part-type="genus" reg="Enderleiniella">Enderleiniella</tp:taxon-name-part>
            <tp:taxon-name-part taxon-name-part-type="species" reg="maya">maya</tp:taxon-name-part>
            <object-id xmlns:xlink="http://www.w3.org/1999/xlink" content-type="zoobank" xlink:type="simple">http://zoobank.org/74FBCE7B-165B-4BF5-BFA8-AA98D3018169</object-id>
          </tp:taxon-name><tp:taxon-status xmlns:xlink="http://www.w3.org/1999/xlink" xlink:type="simple">sp. nov.</tp:taxon-status><xref ref-type="fig" rid="F11">Figs 42–46</xref></tp:nomenclature><tp:treatment-sec sec-type="diagnosis" id="SECID0EXEBG"><title>Diagnosis.</title><p>Small <tp:taxon-name><tp:taxon-name-part taxon-name-part-type="subfamily">Oscinellinae</tp:taxon-name-part></tp:taxon-name> with a shiny frontal triangle and thorax. Scutellum rectangular with distinct apical scutellar bristles. Male postabdomen large with parallel sided surstylus with broadly rounded apex.</p></tp:treatment-sec><tp:treatment-sec sec-type="description" id="SECID0ECFBG"><title>Description.</title><p>Total length 2.4–2.6 mm. Overall colour black. <bold><italic>Head.</italic></bold> Frontal triangle black, shiny, microtomentose, 0.7 times length of frons; ocellar tubercle black, shiny, microtomentose; frons brown to black; cephalic setae dark, eight or nine fronto-orbital setae well-developed, interfrontal setulae on margin of frontal triangle and fronto-orbital setulae sparse, five orbital setulae small, posterior orbital setae proclinate, proclinate bristle on vertex between postocellar and inner vertical; gena yellow, microtomentose, 0.09–0.1 times eye height; face yellow; scape and pedicel yellow, first flagellomere yellow, black dorsally and distally, first flagellomere round, arista brown, thin at base, pubescence sparse and short; palpus yellow, proboscis and clypeus brown, proboscis geniculate. <bold><italic>Scutum.</italic></bold> Black, pruinose, acrostichal and dorsocentral setae in three punctuate rows, scutum longer than wide; scutellum black, rectangular, 1–1.1 times wider than long, microtomentose, rugose; apical scutellar setae strong, on tubercles 0.2 times as long as length of scutellum, on upper margin of scutellum, lateral scutellar setae much weaker than apical setae but longer and darker than surrounding setae, on small tubercles. <bold><italic>Legs.</italic></bold> Yellow, mid and hind femurs basally and tibia brown; femoral organ present as a small patch of three sensillae, tibial organ linear, dark, occupying middle third of hind tibia. <bold><italic>Wing.</italic></bold> Hyaline; veins brown; ratio of costal sectors C1: C2: C3: C4 – 1: 1.5: 1: 0.5; haltere yellow. <bold><italic>Abdomen.</italic></bold> Same colour as abdomen, sparsely microtomentose; syntergites 1+2 membranous under scutellum, marginally as long as tergites 3 and 4 together. <bold><italic>Male postabdomen</italic></bold> (Figs <xref ref-type="fig" rid="F11">44</xref>, <xref ref-type="fig" rid="F11">45</xref>). Epandrium large, bulbous, higher than long in lateral view, wider than high in posterior view, with several setae; surstylus 0.6 times height of epandrium, parallel-sided straight with broadly rounded apex, surstylus with short setae; cercus elongate, straight with a narrow ventral projection, extending postero-ventrally cercus with sparse setae, one seta longer than others; distiphallus weakly sclerotised.</p><fig id="F11" position="float" orientation="portrait"><object-id xmlns:xlink="http://www.w3.org/1999/xlink" content-type="doi" xlink:type="simple">10.3897/zookeys.884.36154.figures42-46</object-id><object-id xmlns:xlink="http://www.w3.org/1999/xlink" content-type="arpha" xlink:type="simple">27CE4F70-8BB6-578A-B36F-E08614FD5137</object-id><label>Figures 42–46.</label><caption><p><italic><tp:taxon-name><tp:taxon-name-part taxon-name-part-type="genus" reg="Enderleiniella">Enderleiniella</tp:taxon-name-part> <tp:taxon-name-part taxon-name-part-type="species" reg="maya">maya</tp:taxon-name-part></tp:taxon-name></italic>. <bold>42</bold> Lateral habitus <bold>43</bold> dorsal habitus <bold>44</bold> male genitalia (lateral) <bold>45</bold> male genitalia (posterior) <bold>46</bold> geographic distribution.</p></caption><graphic xmlns:xlink="http://www.w3.org/1999/xlink" xlink:href="zookeys-884-107-g011.jpg" position="float" orientation="portrait" xlink:type="simple" id="oo_351404.jpg"><uri content-type="original_file" xlink:type="simple">https://binary.pensoft.net/fig/351404</uri></graphic></fig></tp:treatment-sec><tp:treatment-sec sec-type="type material" id="SECID0EEHBG"><title>Type material.</title><p><bold>Holotype</bold> ♂: GUATEMALA: Departamento Izabal: Las Escobas, 15.vii.1986, L. Lesage (<named-content xmlns:xlink="http://www.w3.org/1999/xlink" content-type="dwc:institutional_code" xlink:type="simple">CNC</named-content>). <bold>Paratypes</bold>: Same as holotype (1♂), MEXICO: Chiapas, Rio Izapa, 21.iv.1983, W.N. Mathis (1♀, <named-content xmlns:xlink="http://www.w3.org/1999/xlink" content-type="dwc:institutional_code" xlink:type="simple">USNM</named-content>; USNMENT01476012).</p></tp:treatment-sec><tp:treatment-sec sec-type="etymology" id="SECID0E2HBG"><title>Etymology.</title><p>The species name, to be treated as a noun in apposition, refers to the Maya people whose culture has been dominant in this region for more than 1000 years.</p></tp:treatment-sec></tp:taxon-treatment>
