# Supplementary material for: Revision of the New World genus Enderleiniella Becker, 1912 (Diptera, Chloropidae)
Source: Zookeys. 2019 Oct 30;884:107–34. doi: 10.3897/zookeys.884.36154 (PMC6834756; doi:10.3897/zookeys.884.36154)
Supplement: XML Treatment for Enderleiniella punctata [file zookeys.884.36154-treatment9.xml]

<!DOCTYPE tp:taxon-treatment
  PUBLIC "-//TaxonX//DTD Taxonomic Treatment Publishing DTD v0 20100105//EN" "tax-treatment-NSO.dtd">
<tp:taxon-treatment xmlns:tp="http://www.plazi.org/taxpub"><tp:treatment-meta><kwd-group><label>Taxon classification</label><kwd><named-content xmlns:xlink="http://www.w3.org/1999/xlink" content-type="kingdom">Animalia</named-content></kwd><kwd><named-content xmlns:xlink="http://www.w3.org/1999/xlink" content-type="order">Diptera</named-content></kwd><kwd><named-content xmlns:xlink="http://www.w3.org/1999/xlink" content-type="family">Chloropidae</named-content></kwd></kwd-group><mixed-citation publication-type="journal"><person-group><name><surname>Mlynarek</surname><given-names>Julia J.</given-names></name></person-group><article-title>Revision of the New World genus <italic><tp:taxon-name><tp:taxon-name-part taxon-name-part-type="genus" reg="Enderleiniella">Enderleiniella</tp:taxon-name-part></tp:taxon-name></italic> Becker, 1912 (<tp:taxon-name><tp:taxon-name-part taxon-name-part-type="order">Diptera</tp:taxon-name-part></tp:taxon-name>, <tp:taxon-name><tp:taxon-name-part taxon-name-part-type="family">Chloropidae</tp:taxon-name-part></tp:taxon-name>)</article-title><source>Zookeys</source><day>30</day><month>10</month><year>2019</year><volume>884</volume><fpage>107</fpage><lpage>134</lpage><pub-id pub-id-type="doi">10.3897/zookeys.884.36154</pub-id></mixed-citation></tp:treatment-meta><tp:nomenclature><tp:taxon-name><object-id xmlns:xlink="http://www.w3.org/1999/xlink" content-type="arpha" xlink:type="simple">776EC718-330D-571E-8167-09BA47796A64</object-id>
            <tp:taxon-name-part taxon-name-part-type="genus" reg="Enderleiniella">Enderleiniella</tp:taxon-name-part>
            <tp:taxon-name-part taxon-name-part-type="species" reg="punctata">punctata</tp:taxon-name-part>
            <object-id xmlns:xlink="http://www.w3.org/1999/xlink" content-type="zoobank" xlink:type="simple">http://zoobank.org/57607AE9-E81F-4342-9825-2F346703C2BA</object-id>
          </tp:taxon-name><tp:taxon-status xmlns:xlink="http://www.w3.org/1999/xlink" xlink:type="simple">sp. nov.</tp:taxon-status><xref ref-type="fig" rid="F12">Figs 47–52</xref></tp:nomenclature><tp:treatment-sec sec-type="diagnosis" id="SECID0EMJBG"><title>Diagnosis.</title><p>Small <tp:taxon-name><tp:taxon-name-part taxon-name-part-type="subfamily">Oscinellinae</tp:taxon-name-part></tp:taxon-name> with a shiny frontal triangle and thorax. Scutellum trapezoidal with very small apical tubercles bristles. Tergite 3 with medial setulae arising from large distinct punctate sockets. Male postabdomen small with parallel sided surstylus.</p></tp:treatment-sec><tp:treatment-sec sec-type="description" id="SECID0EXJBG"><title>Description.</title><p>Total length 2.1 mm. Overall colour black. <bold><italic>Head.</italic></bold> Frontal triangle black, pollinose, shiny posteriorly, 0.6 times length of frons; ocellar tubercle black, microtomentose; occiput black, shiny; frons brown, yellow antero-medially, heavily microtomentose; cephalic setae dark, eight fronto-orbital setae weak-developed, interfrontal setulae on margin of frontal triangle, six post-ocellar setulae small; gena white, margin of gena black, microtomentose, 0.1 times eye height; eye hairy; face yellow; scape pedicel yellow, first flagellomere yellow, black anterodorsally, large, quadrate, arista yellow basally darkening distally, thin at base, pubescence sparse and short; palpus and clypeus yellow, proboscis brown, geniculate. <bold><italic>Scutum.</italic></bold> Black, shiny, acrostichal and dorsocentral setae in 3 faint punctuate rows, notopleural bristle one anterior and two posterior relatively thick; outer postalar setae strong, black; dorsocentral setae strong, scutum 1.1 times longer than wide; scutellum black, trapezoidal, 1.7 times wider than long, microtomentose, smooth; apical scutellar setae strong, on small tubercles on upper margin of scutellum, lateral scutellar setae as large, twice as long as other dorsal setae. <bold><italic>Legs.</italic></bold> Yellow, all tarsi, mid and hind femur and tibia dark distally; femoral organ present as a small patch of three sensillae, tibial organ linear, brown, paler than leg, occupying middle quarter of hind tibia. <bold><italic>Wing.</italic></bold> Hyaline; veins brown; ratio of costal sectors C1: C2: C3: C4 – 1: 1.2: 1.4: 0.6; haltere white. <bold><italic>Abdomen.</italic></bold> Paler than thorax, sparsely microtomentose; Abdominal syntergites 1+2 elongate, tergite 3 with medial setulae arising from large distinct punctate sockets (Fig. <xref ref-type="fig" rid="F12">49</xref>). <bold><italic>Male postabdomen</italic></bold> (Figs <xref ref-type="fig" rid="F12">49–51</xref>). Epandrium small, higher than long in lateral view, wider than high in posterior view, with many setae; surstylus 0.7 height of epandrium, straight, parallel-sided, surstylus with one anterior setae near base and short setae elsewhere; cercus elongate with narrow, long ventral projection, cercus with sparse setae, one seta longer than others; hypandrium open; distiphallus weakly sclerotised, straight, blunt ended.</p><fig id="F12" position="float" orientation="portrait"><object-id xmlns:xlink="http://www.w3.org/1999/xlink" content-type="doi" xlink:type="simple">10.3897/zookeys.884.36154.figures47-52</object-id><object-id xmlns:xlink="http://www.w3.org/1999/xlink" content-type="arpha" xlink:type="simple">00F00FDE-3527-5D27-B723-FA32F8395E48</object-id><label>Figures 47–52.</label><caption><p><italic><tp:taxon-name><tp:taxon-name-part taxon-name-part-type="genus" reg="Enderleiniella">Enderleiniella</tp:taxon-name-part> <tp:taxon-name-part taxon-name-part-type="species" reg="punctata">punctata</tp:taxon-name-part></tp:taxon-name></italic>. <bold>47</bold> Lateral habitus <bold>48</bold> dorsal habitus <bold>49</bold> male abdomen (dorsal) <bold>50</bold> male genitalia (lateral) <bold>51</bold> male genitalia (posterior) <bold>52</bold> geographic distribution. Abbreviations: Epd – epandrium; T<sub>1+2</sub> – tergites 1+2.</p></caption><graphic xmlns:xlink="http://www.w3.org/1999/xlink" xlink:href="zookeys-884-107-g012.jpg" position="float" orientation="portrait" xlink:type="simple" id="oo_351405.jpg"><uri content-type="original_file" xlink:type="simple">https://binary.pensoft.net/fig/351405</uri></graphic></fig></tp:treatment-sec><tp:treatment-sec sec-type="type material" id="SECID0E4LBG"><title>Type material.</title><p><bold>Holotype</bold> ♂: BOLIVIA: Santa Cruz: Andres lbanez, Potrerillo (<named-content xmlns:xlink="http://www.w3.org/1999/xlink" content-type="dwc:verbatimCoordinates" xlink:type="simple"><named-content content-type="geo-json" specific-use="{&#34;type&#34;:&#34;Point&#34;,&#34;coordinates&#34;:[-63.450000,-17.666667]}" id="NCID0EIMBG" xlink:type="simple">17°40'S, 63°27'W</named-content></named-content>), 438m, yellow pan trap B-17, 13–16.v.1997, L. Masner (<named-content xmlns:xlink="http://www.w3.org/1999/xlink" content-type="dwc:institutional_code" xlink:type="simple">CNC</named-content>).</p></tp:treatment-sec><tp:treatment-sec sec-type="etymology" id="SECID0ESMBG"><title>Etymology.</title><p>The species name is from the Latin <italic>punctatus</italic> (punctured), referring to the structure of the third abdominal tergite.</p></tp:treatment-sec></tp:taxon-treatment>
