# Supplementary material for: Revision of the New World genus Enderleiniella Becker, 1912 (Diptera, Chloropidae)
Source: Zookeys. 2019 Oct 30;884:107–34. doi: 10.3897/zookeys.884.36154 (PMC6834756; doi:10.3897/zookeys.884.36154)
Supplement: XML Treatment for Enderleiniella tripunctata [file zookeys.884.36154-treatment10.xml]

<!DOCTYPE tp:taxon-treatment
  PUBLIC "-//TaxonX//DTD Taxonomic Treatment Publishing DTD v0 20100105//EN" "tax-treatment-NSO.dtd">
<tp:taxon-treatment xmlns:tp="http://www.plazi.org/taxpub"><tp:treatment-meta><kwd-group><label>Taxon classification</label><kwd><named-content xmlns:xlink="http://www.w3.org/1999/xlink" content-type="kingdom">Animalia</named-content></kwd><kwd><named-content xmlns:xlink="http://www.w3.org/1999/xlink" content-type="order">Diptera</named-content></kwd><kwd><named-content xmlns:xlink="http://www.w3.org/1999/xlink" content-type="family">Chloropidae</named-content></kwd></kwd-group><mixed-citation publication-type="journal"><person-group><name><surname>Mlynarek</surname><given-names>Julia J.</given-names></name></person-group><article-title>Revision of the New World genus <italic><tp:taxon-name><tp:taxon-name-part taxon-name-part-type="genus" reg="Enderleiniella">Enderleiniella</tp:taxon-name-part></tp:taxon-name></italic> Becker, 1912 (<tp:taxon-name><tp:taxon-name-part taxon-name-part-type="order">Diptera</tp:taxon-name-part></tp:taxon-name>, <tp:taxon-name><tp:taxon-name-part taxon-name-part-type="family">Chloropidae</tp:taxon-name-part></tp:taxon-name>)</article-title><source>Zookeys</source><day>30</day><month>10</month><year>2019</year><volume>884</volume><fpage>107</fpage><lpage>134</lpage><pub-id pub-id-type="doi">10.3897/zookeys.884.36154</pub-id></mixed-citation></tp:treatment-meta><tp:nomenclature><tp:taxon-name><object-id xmlns:xlink="http://www.w3.org/1999/xlink" content-type="arpha" xlink:type="simple">33BCF99D-CC26-545D-9648-B656B44EAF35</object-id>
            <tp:taxon-name-part taxon-name-part-type="genus" reg="Enderleiniella">Enderleiniella</tp:taxon-name-part>
            <tp:taxon-name-part taxon-name-part-type="species" reg="tripunctata">tripunctata</tp:taxon-name-part>
          </tp:taxon-name><tp:taxon-authority>(Becker, 1916)</tp:taxon-authority><xref ref-type="fig" rid="F13">Figs 53–57</xref><tp:nomenclature-citation-list><tp:nomenclature-citation><tp:taxon-name>
                <tp:taxon-name-part taxon-name-part-type="genus" reg="Anoscinella">Anoscinella</tp:taxon-name-part> <tp:taxon-name-part taxon-name-part-type="species" reg="tripunctata">tripunctata</tp:taxon-name-part></tp:taxon-name><comment>Becker, 1916: 448 (type locality: Costa Rica: Higuito, San Mateo).</comment></tp:nomenclature-citation><tp:nomenclature-citation><tp:taxon-name>
                <tp:taxon-name-part taxon-name-part-type="genus" reg="Enderleiniella">Enderleiniella</tp:taxon-name-part> <tp:taxon-name-part taxon-name-part-type="species" reg="tripunctata">tripunctata</tp:taxon-name-part></tp:taxon-name><comment>: <xref ref-type="bibr" rid="B4">Duda 1930</xref>: 77.</comment></tp:nomenclature-citation></tp:nomenclature-citation-list></tp:nomenclature><tp:treatment-sec sec-type="description" id="SECID0EAPBG"><title>Description.</title><p>Total length 1.9–2.6 mm. Overall colour black. <bold><italic>Head.</italic></bold> Frontal triangle black, shiny, microtomentose, 0.6–0.7 times length of frons; ocellar tubercle black, shiny, microtomentose; frons brown to black, paler medially; cephalic setae dark, eight or nine fronto-orbital setae well-developed, interfrontal setulae on margin of frontal triangle and fronto-orbital setulae sparse, 5–7 orbital setulae small, posterior setae proclinate; gena yellow, microtomentose, 0.09–0.1 times eye height; face yellow; scape and pedicel yellow, first flagellomere yellow basally and ventrally, black dorsally and distally, first flagellomere quadrate, arista brown, thin at base, pubescence sparse and short; palpus yellow in male, brown in female, proboscis and clypeus brown. <bold><italic>Scutum.</italic></bold> Black, shiny, acrostichal and dorsocentral setae in three punctuate rows, scutum longer than wide; scutellum black, trapezoidal, 1.2–1.3 times wider than long, microtomentose; apical scutellar setae strong, on small tubercles on upper margin of scutellum, lateral scutellar setae much weaker than apical setae but longer and darker than surrounding setae. <bold><italic>Legs.</italic></bold> Yellow, mid and hind femora basally and tibia brown; femoral organ present as a small patch of four sensillae, tibial organ linear, dark, occupying middle quarter of hind tibia. <bold><italic>Wing.</italic></bold> Hyaline, brown tint dorsally from M1+2; veins brown; ratio of costal sectors C1: C2: C3: C4 – 1: 1.9: 1.4: 0.5; haltere yellow. <bold><italic>Abdomen.</italic></bold> Slightly paler than abdomen, sparsely microtomentose; syntergites 1+2 membranous under scutellum, marginally longer than other tergites. <bold><italic>Male postabdomen</italic></bold> (Figs <xref ref-type="fig" rid="F13">55</xref>, <xref ref-type="fig" rid="F13">56</xref>). Epandrium large, bulbous, higher than long in lateral view, wider than high in posterior view, with several setae; surstylus half the height of epandrium, clavate with a slight anterior curve along length, with broadly rounded apex, surstylus with three or four anterior setae near base and short setae elsewhere; cercus elongate, straight with a narrow ventral projection, extending postero-ventrally cercus with sparse setae, three or four setae longer than others; distiphallus weakly sclerotised, straight, blunt ended.</p><fig id="F13" position="float" orientation="portrait"><object-id xmlns:xlink="http://www.w3.org/1999/xlink" content-type="doi" xlink:type="simple">10.3897/zookeys.884.36154.figures53-57</object-id><object-id xmlns:xlink="http://www.w3.org/1999/xlink" content-type="arpha" xlink:type="simple">85734A8D-2AFE-5E01-B604-D0E26634B46B</object-id><label>Figures 53–57.</label><caption><p><italic><tp:taxon-name><tp:taxon-name-part taxon-name-part-type="genus" reg="Enderleiniella">Enderleiniella</tp:taxon-name-part> <tp:taxon-name-part taxon-name-part-type="species" reg="tripunctata">tripunctata</tp:taxon-name-part></tp:taxon-name></italic>. <bold>53</bold> Lateral habitus <bold>54</bold> dorsal habitus <bold>55</bold> male genitalia (lateral) <bold>56</bold> male genitalia (posterior) <bold>57</bold> geographic distribution.</p></caption><graphic xmlns:xlink="http://www.w3.org/1999/xlink" xlink:href="zookeys-884-107-g013.jpg" position="float" orientation="portrait" xlink:type="simple" id="oo_351406.jpg"><uri content-type="original_file" xlink:type="simple">https://binary.pensoft.net/fig/351406</uri></graphic></fig></tp:treatment-sec><tp:treatment-sec sec-type="Molecular data" id="SECID0ECRBG"><title>Molecular data.</title><p>Accession number <ext-link xmlns:xlink="http://www.w3.org/1999/xlink" ext-link-type="gen" xlink:href="MK919194" xlink:type="simple">MK919194</ext-link></p></tp:treatment-sec><tp:treatment-sec sec-type="type material" id="SECID0EMRBG"><title>Type material.</title><p><bold>Holotype</bold> ♂: COSTA RICA: [Provincia de San José, about <named-content xmlns:xlink="http://www.w3.org/1999/xlink" content-type="dwc:verbatimCoordinates" xlink:type="simple"><named-content content-type="geo-json" specific-use="{&#34;type&#34;:&#34;Point&#34;,&#34;coordinates&#34;:[-84.533333,9.933333]}" id="NCID0EXRBG" xlink:type="simple">9°56'N, 84°32'W</named-content></named-content>, 200m asl], Higuito: San Mateo, 1914, P. Schild (Budapest).</p></tp:treatment-sec><tp:treatment-sec sec-type="material" id="SECID0E3RBG"><title>Other material examined.</title><p>BELIZE: BARC, near San Pedro Colombia (<named-content xmlns:xlink="http://www.w3.org/1999/xlink" content-type="dwc:verbatimCoordinates" xlink:type="simple"><named-content content-type="geo-json" specific-use="{&#34;type&#34;:&#34;Point&#34;,&#34;coordinates&#34;:[-88.966667,16.283333]}" id="NCID0EFSBG" xlink:type="simple">16°17'N, 88°58'W</named-content></named-content>), Malaise trap and yellow pans, 10–12.iii.2002, J. Skevington (1♂, <named-content xmlns:xlink="http://www.w3.org/1999/xlink" content-type="dwc:institutional_code" xlink:type="simple">LEM</named-content>); Stan Creek District: Silk Grass Creek (<named-content xmlns:xlink="http://www.w3.org/1999/xlink" content-type="dwc:verbatimCoordinates" xlink:type="simple"><named-content content-type="geo-json" specific-use="{&#34;type&#34;:&#34;Point&#34;,&#34;coordinates&#34;:[-88.433333,16.900000]}" id="NCID0EVSBG" xlink:type="simple">16°54'N, 88°26'W</named-content></named-content>), 3.iv.1993, W.N. Mathis (1♂, <named-content xmlns:xlink="http://www.w3.org/1999/xlink" content-type="dwc:institutional_code" xlink:type="simple">USNM</named-content>; USNMENT01476027); Toledo District: Blue Creek (<named-content xmlns:xlink="http://www.w3.org/1999/xlink" content-type="dwc:verbatimCoordinates" xlink:type="simple"><named-content content-type="geo-json" specific-use="{&#34;type&#34;:&#34;Point&#34;,&#34;coordinates&#34;:[-89.050000,16.200000]}" id="NCID0EFTBG" xlink:type="simple">16°12'N, 89°3'W</named-content></named-content>), sweeping, 17.i.1982, A.T. Finnamore (1♀, <named-content xmlns:xlink="http://www.w3.org/1999/xlink" content-type="dwc:institutional_code" xlink:type="simple">LEM</named-content>); COSTA RICA: Puntarenas: 24 km W Piedras Blancas (<named-content xmlns:xlink="http://www.w3.org/1999/xlink" content-type="dwc:verbatimCoordinates" xlink:type="simple"><named-content content-type="geo-json" specific-use="{&#34;type&#34;:&#34;Point&#34;,&#34;coordinates&#34;:[-83.250000,8.783333]}" id="NCID0EVTBG" xlink:type="simple">8°47'N, 83°15'W</named-content></named-content>), 200m, Malaise trap, xi.1990, P. Hanson (1♀, <named-content xmlns:xlink="http://www.w3.org/1999/xlink" content-type="dwc:institutional_code" xlink:type="simple">USNM</named-content>; USNMENT01476028); Puntarenas: 3 km SW Rincon (<named-content xmlns:xlink="http://www.w3.org/1999/xlink" content-type="dwc:verbatimCoordinates" xlink:type="simple"><named-content content-type="geo-json" specific-use="{&#34;type&#34;:&#34;Point&#34;,&#34;coordinates&#34;:[-84.216667,9.916667]}" id="NCID0EFUBG" xlink:type="simple">9°55'N, 84°13'W</named-content></named-content>), 10m, Malaise trap, x–xii.1990, P. Hanson (1♂, <named-content xmlns:xlink="http://www.w3.org/1999/xlink" content-type="dwc:institutional_code" xlink:type="simple">USNM</named-content>; USNMENT01476029); Higuito: San Mateo, P. Schild (1♂, 2♀, <named-content xmlns:xlink="http://www.w3.org/1999/xlink" content-type="dwc:institutional_code" xlink:type="simple">USNM</named-content>; USNMENT01476030-USNMENT01476032); Heredia: 3 km S Puerto Viejo OTS-La Selva, 100m, Malaise traps, xi.1992, P. Hanson (1♀, <named-content xmlns:xlink="http://www.w3.org/1999/xlink" content-type="dwc:institutional_code" xlink:type="simple">LEM</named-content>); ECUADOR: Manabi, La Palma, viii.1955, Levi-Castillo (1♀, <named-content xmlns:xlink="http://www.w3.org/1999/xlink" content-type="dwc:institutional_code" xlink:type="simple">USNM</named-content>); Manabi, Camarones, 9.ix.1955, Levi-Castillo (1♂, <named-content xmlns:xlink="http://www.w3.org/1999/xlink" content-type="dwc:institutional_code" xlink:type="simple">USNM</named-content>; USNMENT01476033); Rio Mulaute, 15 km NE Santo Domingo de los Colorados, 2.iii.1973, M. &amp; N. Deyrup (1♂, 3♀, <named-content xmlns:xlink="http://www.w3.org/1999/xlink" content-type="dwc:institutional_code" xlink:type="simple">USNM</named-content>; USNMENT01476034-USNMENT01476036, USNMENT01476041); Domingo de los Colorados, 5.iii.1973, M. &amp; N. Deyrup (1♂, <named-content xmlns:xlink="http://www.w3.org/1999/xlink" content-type="dwc:institutional_code" xlink:type="simple">USNM</named-content>, USNMENT01476066); Napo: Napo-Pastaza, Levi-Castillo (1♀, <named-content xmlns:xlink="http://www.w3.org/1999/xlink" content-type="dwc:institutional_code" xlink:type="simple">USNM</named-content>; USNMENT01476037); Balao Guayas, xii.1955, Levi-Castillo (3♀, <named-content xmlns:xlink="http://www.w3.org/1999/xlink" content-type="dwc:institutional_code" xlink:type="simple">USNM</named-content>; USNMENT01476038-USNMENT01476040); Guayas: Naranjal, xii.1955, Levi-Castillo (1♀, <named-content xmlns:xlink="http://www.w3.org/1999/xlink" content-type="dwc:institutional_code" xlink:type="simple">USNM</named-content>; USNMENT01476042); Guare: Los Rios,viii.1955. Levi-Castillo (1♀, <named-content xmlns:xlink="http://www.w3.org/1999/xlink" content-type="dwc:institutional_code" xlink:type="simple">USNM</named-content>; USNMENT01476043); Guayas: Taura, xii.1955, Levi-Castillo (3♀, <named-content xmlns:xlink="http://www.w3.org/1999/xlink" content-type="dwc:institutional_code" xlink:type="simple">USNM</named-content>; USNMENT01476044-USNMENT01476046); Pichincha Manabi, viii.1955, Levi-Castillo (3♀, <named-content xmlns:xlink="http://www.w3.org/1999/xlink" content-type="dwc:institutional_code" xlink:type="simple">USNM</named-content>; USNMENT01476047-USNMENT01476049); EL SALVADOR: San Salvador, x.1965,N.L.H. Krauss (1♀, <named-content xmlns:xlink="http://www.w3.org/1999/xlink" content-type="dwc:institutional_code" xlink:type="simple">USNM</named-content>; USNMENT01476050); GUATEMALA: Departamento Izabal: Las Escobas, 15.vii.1986, L. LeSage (1♂, <named-content xmlns:xlink="http://www.w3.org/1999/xlink" content-type="dwc:institutional_code" xlink:type="simple">CNC</named-content>); MEXICO: Chiapas: 7 km N Cacahoatan, 22.iv.1983, W.N. Mathis (1♂, 1♀, <named-content xmlns:xlink="http://www.w3.org/1999/xlink" content-type="dwc:institutional_code" xlink:type="simple">USNM</named-content>; USNMENT01476051-USNMENT01476052); Chiapas: Rio Izapa, 21.iv.1983, W.N. Mathis (1♀, <named-content xmlns:xlink="http://www.w3.org/1999/xlink" content-type="dwc:institutional_code" xlink:type="simple">USNM</named-content>; USNMENT01476055); Chiapas: Puenta Macalapa, light trap, 22.v.1964, F.S. Blanton (1♀, <named-content xmlns:xlink="http://www.w3.org/1999/xlink" content-type="dwc:institutional_code" xlink:type="simple">USNM</named-content>; USNMENT01476056); Vera Cruz: Cordoba, vii.1965, N.L.H. Krauss (1♀, <named-content xmlns:xlink="http://www.w3.org/1999/xlink" content-type="dwc:institutional_code" xlink:type="simple">USNM</named-content>; USNMENT01476057); PANAMA: Gamboa: Pipeline Road, Malaise traps, vii.1967, W.W. Wirth (1♂, 1♀, <named-content xmlns:xlink="http://www.w3.org/1999/xlink" content-type="dwc:institutional_code" xlink:type="simple">USNM</named-content>; USNMENT01476058-USNMENT01476059); Gamboa: Rio Agua Salud, vii.1967, W.W. Wirth (1♀, <named-content xmlns:xlink="http://www.w3.org/1999/xlink" content-type="dwc:institutional_code" xlink:type="simple">USNM</named-content>; USNMENT01476060); Summit, ix.1946, N.H.L. Krauss (1♀, <named-content xmlns:xlink="http://www.w3.org/1999/xlink" content-type="dwc:institutional_code" xlink:type="simple">USNM</named-content>; USNMENT01476061); Tabogal, 26.ii.1912, A. Busck (1♀, <named-content xmlns:xlink="http://www.w3.org/1999/xlink" content-type="dwc:institutional_code" xlink:type="simple">USNM</named-content>; USNMENT01476062); PERU: Canet, 17.v.1941, P.A. Berry (2♀, <named-content xmlns:xlink="http://www.w3.org/1999/xlink" content-type="dwc:institutional_code" xlink:type="simple">USNM</named-content>; USNMENT01476063-USNMENT01476064); VENEZUELA: Zulia: El Tucuco, 45 km SW Machiques, 5–6.vi.1976, A.S. Menke &amp; D. Vincent (1♀, <named-content xmlns:xlink="http://www.w3.org/1999/xlink" content-type="dwc:institutional_code" xlink:type="simple">USNM</named-content>; USNMENT01476065).</p></tp:treatment-sec><ref-list><ref id="B4"><mixed-citation xmlns:xlink="http://www.w3.org/1999/xlink" xlink:type="simple"><person-group><name name-style="western"><surname>Duda</surname><given-names>O</given-names></name></person-group> (<year>1930</year>) Die neotropischen Chloropiden (Dipt.). Folia Zoologica et Hydrobiologica 2: 46–128, v–xix.</mixed-citation></ref></ref-list></tp:taxon-treatment>
