# Supplementary material for: Revision of the New World genus Enderleiniella Becker, 1912 (Diptera, Chloropidae)
Source: Zookeys. 2019 Oct 30;884:107–34. doi: 10.3897/zookeys.884.36154 (PMC6834756; doi:10.3897/zookeys.884.36154)
Supplement: XML Treatment for Enderleiniella tumescens [file zookeys.884.36154-treatment11.xml]

<!DOCTYPE tp:taxon-treatment
  PUBLIC "-//TaxonX//DTD Taxonomic Treatment Publishing DTD v0 20100105//EN" "tax-treatment-NSO.dtd">
<tp:taxon-treatment xmlns:tp="http://www.plazi.org/taxpub"><tp:treatment-meta><kwd-group><label>Taxon classification</label><kwd><named-content xmlns:xlink="http://www.w3.org/1999/xlink" content-type="kingdom">Animalia</named-content></kwd><kwd><named-content xmlns:xlink="http://www.w3.org/1999/xlink" content-type="order">Diptera</named-content></kwd><kwd><named-content xmlns:xlink="http://www.w3.org/1999/xlink" content-type="family">Chloropidae</named-content></kwd></kwd-group><mixed-citation publication-type="journal"><person-group><name><surname>Mlynarek</surname><given-names>Julia J.</given-names></name></person-group><article-title>Revision of the New World genus <italic><tp:taxon-name><tp:taxon-name-part taxon-name-part-type="genus" reg="Enderleiniella">Enderleiniella</tp:taxon-name-part></tp:taxon-name></italic> Becker, 1912 (<tp:taxon-name><tp:taxon-name-part taxon-name-part-type="order">Diptera</tp:taxon-name-part></tp:taxon-name>, <tp:taxon-name><tp:taxon-name-part taxon-name-part-type="family">Chloropidae</tp:taxon-name-part></tp:taxon-name>)</article-title><source>Zookeys</source><day>30</day><month>10</month><year>2019</year><volume>884</volume><fpage>107</fpage><lpage>134</lpage><pub-id pub-id-type="doi">10.3897/zookeys.884.36154</pub-id></mixed-citation></tp:treatment-meta><tp:nomenclature><tp:taxon-name><object-id xmlns:xlink="http://www.w3.org/1999/xlink" content-type="arpha" xlink:type="simple">5617E285-CF13-5C39-9AA1-070500A9EF2F</object-id>
            <tp:taxon-name-part taxon-name-part-type="genus" reg="Enderleiniella">Enderleiniella</tp:taxon-name-part>
            <tp:taxon-name-part taxon-name-part-type="species" reg="tumescens">tumescens</tp:taxon-name-part>
            <object-id xmlns:xlink="http://www.w3.org/1999/xlink" content-type="zoobank" xlink:type="simple">http://zoobank.org/E8291025-CEAB-4EA9-A6D9-586CE6869F89</object-id>
          </tp:taxon-name><tp:taxon-status xmlns:xlink="http://www.w3.org/1999/xlink" xlink:type="simple">sp. nov.</tp:taxon-status><xref ref-type="fig" rid="F14">Figs 58–63</xref></tp:nomenclature><tp:treatment-sec sec-type="diagnosis" id="SECID0E22BG"><title>Diagnosis.</title><p>Small <tp:taxon-name><tp:taxon-name-part taxon-name-part-type="subfamily">Oscinellinae</tp:taxon-name-part></tp:taxon-name> with a shiny frontal triangle and sparsely pruinose thorax. Occiput with dorsolateral pubescent swelling just behind outer vertical bristle. Scutellum trapezoidal with very small apical tubercles bristles. Male postabdomen small with parallel sided surstylus.</p></tp:treatment-sec><tp:treatment-sec sec-type="description" id="SECID0EG3BG"><title>Description.</title><p>Total length 2.3–2.5 mm. Overall colour black. <bold><italic>Head.</italic></bold> Frontal triangle black, pruinose, 0.7 times length of frons; ocellar tubercle black, microtomentose; occiput with distinct pubescent swelling (Fig. <xref ref-type="fig" rid="F8">33</xref>); frons brown, yellow antero-medially, heavily microtomentose; cephalic setae dark, eleven fronto-orbital setae weak-developed, interfrontal setulae on margin of frontal triangle, six post-ocellar setulae small; gena white, microtomentose, 0.09 times eye height; eye hairy; face yellow; scape, pedicel yellow, first flagellomere and arista missing in both type specimens; palpus yellow, proboscis and clypeus brown. <bold><italic>Scutum.</italic></bold> Black, shiny, acrostichal and dorsocentral lines pruinose with setae in three faint punctuate rows, notopleural bristle one anterior and two posterior relatively thick; intra-alar setae strong, black; dorsocentral setae strong, scutum 1.2 times longer than wide; scutellum brown, trapezoidal, 1.7 times wider than long, microtomentose, smooth; apical scutellar setae strong, on small tubercles on upper margin of scutellum, lateral scutellar setae as large, twice as long as other dorsal setae. <bold><italic>Legs.</italic></bold> Yellow, hind tibia darker; femoral organ present as a small patch of three sensillae, tibial organ oval, pale, occupying middle third of hind tibia. <bold><italic>Wing.</italic></bold> Hyaline; veins brown; ratio of costal sectors C1: C2: C3: C4 – 1: 1.9: 1.2: 0.5; haltere white. <bold><italic>Abdomen.</italic></bold> Paler than thorax, sparsely microtomentose; abdominal syntergites 1+2 elongate. <bold><italic>Male postabdomen</italic></bold> (Figs <xref ref-type="fig" rid="F14">61</xref>, <xref ref-type="fig" rid="F14">62</xref>). Epandrium small, higher than long in lateral view, wider than high in posterior view, with many setae; surstylus 0.8 height of epandrium, straight, parallel-sided; cercus elongate, narrow with long ventral projection, cercus with sparse setae, one seta near apex long; hypandrium open; distiphallus weakly sclerotised, blunt-ended.</p><fig id="F14" position="float" orientation="portrait"><object-id xmlns:xlink="http://www.w3.org/1999/xlink" content-type="doi" xlink:type="simple">10.3897/zookeys.884.36154.figures58-63</object-id><object-id xmlns:xlink="http://www.w3.org/1999/xlink" content-type="arpha" xlink:type="simple">8F42EDCD-B769-5962-99C4-D242313F7C5C</object-id><label>Figures 58–63.</label><caption><p><italic><tp:taxon-name><tp:taxon-name-part taxon-name-part-type="genus" reg="Enderleiniella">Enderleiniella</tp:taxon-name-part> <tp:taxon-name-part taxon-name-part-type="species" reg="tumescens">tumescens</tp:taxon-name-part></tp:taxon-name></italic>. <bold>58</bold> Lateral habitus <bold>59</bold> dorsal habitus <bold>60</bold> head (dorsal) <bold>61</bold> male genitalia (lateral) <bold>62</bold> male genitalia (posterior) <bold>63</bold> geographic distribution.</p></caption><graphic xmlns:xlink="http://www.w3.org/1999/xlink" xlink:href="zookeys-884-107-g014.jpg" position="float" orientation="portrait" xlink:type="simple" id="oo_351407.jpg"><uri content-type="original_file" xlink:type="simple">https://binary.pensoft.net/fig/351407</uri></graphic></fig><p>Female unknown.</p></tp:treatment-sec><tp:treatment-sec sec-type="Molecular data" id="SECID0EP5BG"><title>Molecular data.</title><p>Accession number <ext-link xmlns:xlink="http://www.w3.org/1999/xlink" ext-link-type="gen" xlink:href="MK919195" xlink:type="simple">MK919195</ext-link></p></tp:treatment-sec><tp:treatment-sec sec-type="type material" id="SECID0EZ5BG"><title>Type material.</title><p><bold>Holotype</bold> ♂: VENEZUELA: San Esteban, xii.1939, P. J. Anduze (<named-content xmlns:xlink="http://www.w3.org/1999/xlink" content-type="dwc:institutional_code" xlink:type="simple">USNM</named-content>; USNMENT01476067). <bold>Paratype</bold>: same data as holotype (1♂, <named-content xmlns:xlink="http://www.w3.org/1999/xlink" content-type="dwc:institutional_code" xlink:type="simple">USNM</named-content>; USNMENT01476068).</p></tp:treatment-sec><tp:treatment-sec sec-type="etymology" id="SECID0ET6BG"><title>Etymology.</title><p>The species name is from the Latin <italic>tumescens</italic> (swollen), referring to the distinctive structure of the occiput.</p></tp:treatment-sec><tp:treatment-sec><!--Section generated to contain objects referenced in tp:taxon-treatment.--><fig id="F8" position="float" orientation="portrait"><object-id xmlns:xlink="http://www.w3.org/1999/xlink" content-type="doi" xlink:type="simple">10.3897/zookeys.884.36154.figures31-34</object-id><object-id xmlns:xlink="http://www.w3.org/1999/xlink" content-type="arpha" xlink:type="simple">345B4092-3DB9-57EA-B5EE-7CA0EE6B99DD</object-id><label>Figures 31–34.</label><caption><p><italic><tp:taxon-name><tp:taxon-name-part taxon-name-part-type="genus" reg="Enderleiniella">Enderleiniella</tp:taxon-name-part> <tp:taxon-name-part taxon-name-part-type="species" reg="maculata">maculata</tp:taxon-name-part></tp:taxon-name></italic>. <bold>31</bold> Male genitalia (lateral) <bold>32</bold> male genitalia (posterior) <bold>33</bold> male genitalia (ventral) <bold>34</bold> male genitalia (posteroventral).</p></caption><graphic xmlns:xlink="http://www.w3.org/1999/xlink" xlink:href="zookeys-884-107-g008.jpg" position="float" orientation="portrait" xlink:type="simple" id="oo_351401.jpg"><uri content-type="original_file" xlink:type="simple">https://binary.pensoft.net/fig/351401</uri></graphic></fig></tp:treatment-sec></tp:taxon-treatment>
