# Supplementary material for: Revision of the New World genus Enderleiniella Becker, 1912 (Diptera, Chloropidae)
Source: Zookeys. 2019 Oct 30;884:107–34. doi: 10.3897/zookeys.884.36154 (PMC6834756; doi:10.3897/zookeys.884.36154)
Supplement: XML Treatment for Enderleiniella wheeleri [file zookeys.884.36154-treatment12.xml]

<!DOCTYPE tp:taxon-treatment
  PUBLIC "-//TaxonX//DTD Taxonomic Treatment Publishing DTD v0 20100105//EN" "tax-treatment-NSO.dtd">
<tp:taxon-treatment xmlns:tp="http://www.plazi.org/taxpub"><tp:treatment-meta><kwd-group><label>Taxon classification</label><kwd><named-content xmlns:xlink="http://www.w3.org/1999/xlink" content-type="kingdom">Animalia</named-content></kwd><kwd><named-content xmlns:xlink="http://www.w3.org/1999/xlink" content-type="order">Diptera</named-content></kwd><kwd><named-content xmlns:xlink="http://www.w3.org/1999/xlink" content-type="family">Chloropidae</named-content></kwd></kwd-group><mixed-citation publication-type="journal"><person-group><name><surname>Mlynarek</surname><given-names>Julia J.</given-names></name></person-group><article-title>Revision of the New World genus <italic><tp:taxon-name><tp:taxon-name-part taxon-name-part-type="genus" reg="Enderleiniella">Enderleiniella</tp:taxon-name-part></tp:taxon-name></italic> Becker, 1912 (<tp:taxon-name><tp:taxon-name-part taxon-name-part-type="order">Diptera</tp:taxon-name-part></tp:taxon-name>, <tp:taxon-name><tp:taxon-name-part taxon-name-part-type="family">Chloropidae</tp:taxon-name-part></tp:taxon-name>)</article-title><source>Zookeys</source><day>30</day><month>10</month><year>2019</year><volume>884</volume><fpage>107</fpage><lpage>134</lpage><pub-id pub-id-type="doi">10.3897/zookeys.884.36154</pub-id></mixed-citation></tp:treatment-meta><tp:nomenclature><tp:taxon-name><object-id xmlns:xlink="http://www.w3.org/1999/xlink" content-type="arpha" xlink:type="simple">63687580-1864-5B80-A225-14A1E3C998E7</object-id>
            <tp:taxon-name-part taxon-name-part-type="genus" reg="Enderleiniella">Enderleiniella</tp:taxon-name-part>
            <tp:taxon-name-part taxon-name-part-type="species" reg="wheeleri">wheeleri</tp:taxon-name-part>
            <object-id xmlns:xlink="http://www.w3.org/1999/xlink" content-type="zoobank" xlink:type="simple">http://zoobank.org/059F617B-9B40-43C1-B7B7-33E61C86E6F3</object-id>
          </tp:taxon-name><tp:taxon-status xmlns:xlink="http://www.w3.org/1999/xlink" xlink:type="simple">sp. nov.</tp:taxon-status><xref ref-type="fig" rid="F15">Figs 64–68</xref></tp:nomenclature><tp:treatment-sec sec-type="diagnosis" id="SECID0EIBAI"><title>Diagnosis.</title><p>Small <tp:taxon-name><tp:taxon-name-part taxon-name-part-type="subfamily">Oscinellinae</tp:taxon-name-part></tp:taxon-name> with a shiny frontal triangle and thorax. Mouthparts geniculate. Scutellum trapezoidal with very small apical tubercles bristles. Male postabdomen small with a triangular surstylus.</p></tp:treatment-sec><tp:treatment-sec sec-type="description" id="SECID0ETBAI"><title>Description.</title><p>Total length 1.9–2.0 mm. Overall colour black. <bold><italic>Head.</italic></bold> Frontal triangle black, pruinose, 0.7 times length of frons; ocellar tubercle black, microtomentose; frons brown, yellow antero-medially, microtomentose; cephalic setae dark, six or seven fronto-orbital setae weak-developed, interfrontal setulae on margin of frontal triangle, six or seven ocellar setulae small, posterior setae proclinate; gena white, microtomentose, 0.07–0.08 times eye height; eye hairy; face yellow; scape, pedicel, first flagellomere brown to black, first flagellomere subquadrate, arista black, thin at base, pubescence sparse; palpus yellow, clypeus and proboscis black in males. <bold><italic>Scutum.</italic></bold> Black, shiny, acrostichal and dorsocentral setae in three faint punctuate rows, notopleural bristle one anterior and two posterior relatively thick; outer postalar setae strong, black; dorsocentral setae strong, scutum 1.2 times longer than wide; scutellum black, trapezoidal, 1.6 times wider than long, microtomentose, smooth; apical scutellar setae strong, on very small tubercles on dorsal margin of scutellum, lateral scutellar setae as large, twice as long as other dorsal setae. <bold><italic>Legs.</italic></bold> Yellow, mid and hind femur and tibia dark distally; femoral organ a line of three sensillae, tibial organ linear, brown, paler than leg, occupying middle third of hind tibia. <bold><italic>Wing.</italic></bold> Hyaline; veins brown; ratio of costal sectors C1: C2: C3: C4 – 1: 1.7: 1.2: 0.6; haltere white. <bold><italic>Abdomen.</italic></bold> Paler than thorax, sparsely microtomentose; abdominal syntergites 1+2 slightly longer than other tergites. <bold><italic>Male postabdomen</italic></bold> (Figs <xref ref-type="fig" rid="F15">66</xref>, <xref ref-type="fig" rid="F15">67</xref>). Epandrium higher than long in lateral view, wider than high in posterior view, with many setae; surstylus 0.5 height of epandrium, triangular, with a slight posterior curve, surstylus with one anterior seta near base and short setae elsewhere; cercus narrow with long ventral projection, cercus with sparse setae, one seta longer than others; distiphallus weakly sclerotised, straight, blunt-ended.</p><fig id="F15" position="float" orientation="portrait"><object-id xmlns:xlink="http://www.w3.org/1999/xlink" content-type="doi" xlink:type="simple">10.3897/zookeys.884.36154.figures64-68</object-id><object-id xmlns:xlink="http://www.w3.org/1999/xlink" content-type="arpha" xlink:type="simple">ED47AC3D-7508-5C07-839A-2BB400CB50E1</object-id><label>Figures 64–68.</label><caption><p><italic><tp:taxon-name><tp:taxon-name-part taxon-name-part-type="genus" reg="Enderleiniella">Enderleiniella</tp:taxon-name-part> <tp:taxon-name-part taxon-name-part-type="species" reg="wheeleri">wheeleri</tp:taxon-name-part></tp:taxon-name></italic>. <bold>64</bold> Lateral habitus <bold>65</bold> dorsal habitus <bold>66</bold> male genitalia (lateral) <bold>67</bold> male genitalia (posterior) <bold>68</bold> geographic distribution.</p></caption><graphic xmlns:xlink="http://www.w3.org/1999/xlink" xlink:href="zookeys-884-107-g015.jpg" position="float" orientation="portrait" xlink:type="simple" id="oo_351408.jpg"><uri content-type="original_file" xlink:type="simple">https://binary.pensoft.net/fig/351408</uri></graphic></fig><p>Female unknown.</p></tp:treatment-sec><tp:treatment-sec sec-type="type material" id="SECID0EWDAI"><title>Type material.</title><p><bold>Holotype</bold> ♂: COSTA RICA: Prov. Cartago, Turrialba, P.N. Barbilla, 2km S. de Est. por la Quebrada, 200–300m, 25.ix.2000, E. Rojas, Red Barrido, L.N. 217500 596893 #58442 (<named-content xmlns:xlink="http://www.w3.org/1999/xlink" content-type="dwc:institutional_code" xlink:type="simple">INBio</named-content>; INBIO0003466073). <bold>Paratype</bold>: same as holotype (1♂, <named-content xmlns:xlink="http://www.w3.org/1999/xlink" content-type="dwc:institutional_code" xlink:type="simple">INBio</named-content>; INBIO0003466202).</p></tp:treatment-sec><tp:treatment-sec sec-type="etymology" id="SECID0EQEAI"><title>Etymology.</title><p>This species is named in honour of Terry Wheeler, in recognition of his contributions to our knowledge of New World <tp:taxon-name><tp:taxon-name-part taxon-name-part-type="family">Chloropidae</tp:taxon-name-part></tp:taxon-name>.</p></tp:treatment-sec></tp:taxon-treatment>
